# Supplementary material for: SARS-CoV-2 Omicron is an immune escape variant with an altered cell entry pathway
Source: Nat Microbiol. 2022 Jul 7;7(8):1161–79. doi: 10.1038/s41564-022-01143-7 (PMC9352574; doi:10.1038/s41564-022-01143-7)
Supplement: Source Data Fig. 2 — Statistical source data. [file 41564_2022_1143_MOESM4_ESM.xlsx]

## Sheet: Fig. 2a MSD SARS-CoV-2
MSD COVID-19 Respiratory panel 2 kit - K15372U
	BNT162b2 Dose 2						ChAdOx1 Dose 2						mRNA-1273 Dose 2
		Spike	NTD	RBD	N			Spike	NTD	RBD	N			Spike	NTD	RBD	N
	DOVE_001	1229.9	1953.2	2530.3	0.6		DOVE_146	142.8	254.2	254.7	0.4		DOVE_186	3491.9	6159.1	5057.1	2.7
	DOVE_002	3969.2	8679.1	6742.3	8.2		DOVE_147	89.2	151.6	147.8	0.7		DOVE_192	3051.1	8388.5	6200	3
	DOVE_003	2231.7	3875.1	4238.6	1.5		DOVE_148	123.5	265.5	250.7	1.8		DOVE_193	1631.6	2644.4	2583.4	0.7
	DOVE_004	1490.5	2776.1	2984.9	1.8		DOVE_150	632.6	1017.7	881.9	0.5		DOVE_195	4031.2	7144.7	7030.1	1.7
	DOVE_005	2545.9	4035	4862.3	3		DOVE_158	91.9	160.8	128.5	0.4		DOVE_198	3579.7	4807.4	7911.9	2
	DOVE_011	8725.4	26631.3	12175.3	4.9		DOVE_159	240.5	711.3	374.7	1.1		DOVE_205	1379.4	2253.5	2196.6	5.1
	DOVE_012	4619.2	10742.3	6287.1	4.3		DOVE_166	88.8	166.1	93.2	0.3		DOVE_207	2128.3	3294	3938	2.2
	DOVE_013	9033.2	27695.2	18585.1	8.1		DOVE_167	87	166.2	167.1	0.4		DOVE_210	2606	4567.1	3997.9	2
	DOVE_014	1684.1	3206.7	2132	1.5		DOVE_168	54.1	120.5	92.6	0.3		DOVE_214	1436.2	3364	2273.4	3.6
	DOVE_015	1236.2	2178.5	2354.4	1.5		DOVE_169	28.5	119.2	55.8	7.1		DOVE_216	3590.4	7177.6	5113.3	5.2
	DOVE_016	2143	3631.5	3083.3	1.6		DOVE_171	170.1	294.1	414.8	0.3		DOVE_222	2965	5542	4855.6	2.8
	DOVE_017	1878.4	3768.2	2543.7	2.9		DOVE_172	475.2	1239.2	816.4	0.5		DOVE_233	1875.6	3881.1	2621	1.5
	DOVE_024	1137.4	2162.3	1296.4	0.7		DOVE_173	102.3	192.9	181.4	0.4		DOVE_235	2021.8	4031.4	3828.1	3.1
	DOVE_029	3102.3	5775.7	5280.9	1.6		DOVE_174	241.4	500.1	487.9	0.5		DOVE_239	1105.4	2289.4	2065.1	0.8
	DOVE_031	1942.8	3148	3989.6	2.5		DOVE_175	340.4	571.3	575.7	0.7		DOVE_240	8754.6	18337.8	18757.5	6.9
	DOVE_038	927.3	1644.8	1871.8	1.1		DOVE_176	197.5	402.2	374	0.9		DOVE_241	4512.4	5528.5	11537.3	2
	DOVE_039	2433.8	4730.4	3703	1.4		DOVE_177	244.5	676	278.6	0.7		DOVE_244	6864.4	11226.9	11319	4
	DOVE_040	1316.3	1947.6	2855.9	3		DOVE_178	190.1	531.3	289.3	4.9		DOVE_245	2594.9	4510.1	4475.9	3.7
	DOVE_042	7825.9	15939.8	16346.3	6.3		DOVE_182	672.8	1240.1	1161.3	0.9		DOVE_246	2490.6	5045.2	3675.5	4.2
	DOVE_043	488.3	948.9	901.9	1.3		DOVE_183	698.1	1248	1055.3	0.7		DOVE_247	3012.1	4983.2	5537.9	1.8
	DOVE_044	3878.5	6623.8	8757.9	2.8		DOVE_199	68.4	173.4	96.2	0.8		DOVE_249	2445.6	3478.8	4226.5	1.8
	DOVE_046	1846.5	3987.7	3450	1		DOVE_204	58.8	216.5	31.1	0.5		DOVE_250	4029.9	6876.9	5187.3	3.1
	DOVE_065	1083.4	2038.2	1750.1	9.9		DOVE_213	726.4	1191	1181.4	2.6		DOVE_251	2865.2	4860.1	5327.5	2.6
	DOVE_066	1505.3	2656.3	2623.8	8.8		DOVE_234	405.5	1056.2	388.6	0.5		DOVE_252	1772.2	3230.1	2408.7	4.2
Spike -	SARS-CoV-2 Spike (Wuhan)	Soluble ectodomain with T4 trimerization domain; C-terminal Strep-Tag and His-Tag
NTD -	SARS-CoV-2 S1 NTD (Wuhan)	Q14-L303 of the SARS-CoV-2 Spike Sequence;C-terminal Strep-Tag and His-Tag
RBD -	SARS-CoV-2 S1 RBD (Wuhan)	R319-F541 of the SARS-CoV-2 Spike Sequence;C-terminal His-Tag
N -	SARS-CoV-2 Nucleocapsid (Wuhan)	Full length Nucleocapsid; C-terminal His-Tag

## Sheet: Fig. 2b BNT162b2 Dose 2
	Neutralising antibody titres (50%)
	Sample	Wuhan			Omicron
	DOVE_001	2409.6	3058.5	3088.2	50	50	50
	DOVE_005	3366	3963.2	3503.3	232.37	256.62	246.99
	DOVE_015	1352.3	2680.6	2462.4	50	50	50
	DOVE_021	1067.4	1249	2413.3	50	50	50
	DOVE_025	2890.8	3006.4	3186.2	50	50.765	50
	DOVE_032	2151	2904	2404.2	516.27	559.04	50
	DOVE_034	3439.6	7288.5	3630.6	50	50	50
	DOVE_040	3777	3937.6	3854.4	230.32	263.65	327.03
	DOVE_044	7490.4	9195.7	9902	341.41	302.91	326.7
	DOVE_055	7752.4	2052.4	1541.2	50	50	50
	DOVE_061	771.78	10064	7455.2	129.2	143.34	147.15
	DOVE_065	1527.9	2530.3	1949.6	50	50	50
	DOVE_002	10672	12734	17476	119.06	136.19	175.53
	DOVE_014	1455.3	838.88	375.83	50	50	50
	DOVE_018	14069	16031	11803	431.23	357.99	364.52
	DOVE_024	1061.4	918.36	995.9	50	50	50
	DOVE_031	2477.2	2890.9	3048.8	78.23	79.883	79.338
	DOVE_033	13208	12020	19304	337.99	364.11	345.97
	DOVE_038	1086.1	931.69	1084.9	50	50	50
	DOVE_042	11437	22162	11241	299.09	357.08	361.23
	DOVE_047	4211.7	8341.3	7838.8	233.96	237.57	260.05
	DOVE_059	1900.4	1781.7	331.75	50	50	50
	DOVE_064	272.36	355.29	345.98	50	50	50
	DOVE_066	1290.6	2744.3	4371.4	69.626	50	64.317

## Sheet: Fig. 2b ChAdOx1 Dose 2
	Neutralising antibody titres (50%)
	Sample	Wuhan			Omicron
	DOVE_148	147.26	132.2	137.79	50	50	50
	DOVE_151	74.682	96.067	99.389	50	50	50
	DOVE_155	433.24	809.42	812.33	50	50	50
	DOVE_159	316.48	409.14	353.38	50	50	50
	DOVE_160	352.03	136.16	414.46	275.21	269.01	364.59
	DOVE_161	1327.9	2205.9	1779.1	104.94	71.5706	71.231
	DOVE_172	917.22	644.99	2256.3	50	50	50
	DOVE_173	120.79	102.99	115.78	50	50	50
	DOVE_174	1710.4	937.19	923.21	50	50	50
	DOVE_176	2175.4	1695	1311.5	50	50	50
	DOVE_178	699.59	344.83	381.81	50	50	50
	DOVE_182	588.72	1072.7	1103.3	50	50	50
	DOVE_183	1728.4	2152.9	1977.3	50	50	50
	DOVE_189	2762.7	2538.1	1459.2	50	50	50
	DOVE_190	2624.7	2975.6	1433.9	50	50	50
	DOVE_194	1445.5	658.17	411.6	50	50	50
	DOVE_199	122.23	106.87	110.38	50	50	50
	DOVE_213	1565.9	1869	1264.4	50	50	50
	DOVE_225	136.8	199.74	127.38	50	50	50
	DOVE_227	108.91	126.61	137.04	50	50	50
	DOVE_234	1329.5	1313.8	438.64	50	50	50
	DOVE_237	920.24	131.15	1080.8	50	50	50
	DOVE_238	687.42	772.59	356.33	50	50	50
	DOVE_242	427.26	417.1	468.58	50	50	50

## Sheet: Fig. 2b mRNA-1273 Dose 2
	Neutralising antibody titres (50%)
	Sample	Wuhan			Omicron
	DOVE_186	23921	33369	22058	414.55	416.15	310.94
	DOVE_193	9039.5	3238.3	14454	50	50	50
	DOVE_195	33161	31907	32052	139.8	324.66	353.52
	DOVE_192	21582	34992	33441	125.44	130.69	113.96
	DOVE_205	9132.1	12616	8262.3	57.148	64.192	50
	DOVE_207	31565	31017	23834	131.96	241.37	205.39
	DOVE_210	27025	29247	36243	94.205	90.718	135.78
	DOVE_214	8489.2	8837.7	32775	236.82	115.18	401.5
	DOVE_216	17158	29602	32287	353.39	267.83	1227.9
	DOVE_222	26279	28838	28582	1112.8	687.46	146.96
	DOVE_233	10628	13508	3679.1	50	50	50
	DOVE_235	15545	22444	22983	50	52.93	58.274
	DOVE_241	36384	28402	14215	191.51	124.14	646.35
	DOVE_245	21063	3712	14529	1259.3	102.09	89.538
	DOVE_247	31785	22468	12063	116.12	144.82	290.4
	DOVE_250	28060	34472	35183	119.12	235.92	185.03
	DOVE_252	10094	9409.2	20650	50	50	50
	DOVE_253	13126	23339	21797	73.96	73.887	114.78
	DOVE_254	16223	14478	9181.2	50	50	50
	DOVE_257	24707	33320	32679	50	97.62	77.534
	DOVE_258	10056	10712	10649	238.77	524.41	102.41
	DOVE_259	8751.2	9240.1	5987.1	342.61	50	547.56
	DOVE_260	34898	32139	26173	535.87	884.85	148.16
	DOVE_261	19303	18952	18530	1813	1339.4	1289.1

## Sheet: Fig. 2c. MSD Boost
MSD COVID-19 Respiratory panel 2 kit - K15372U
			Spike	NTD	RBD	N				229E	OC43	NL63	HKU1				Flu A/Michigan/(2015)/H1	Flu A/Hong Kong/(2014)/H3	Flu A/Shanghai/(2013)/H7	Flu B/Phuket/(2013)/HA	Flu B/Brisbane/(2008)/HA
		DOVE_269	2493.2	5010.8	5300.7	1.6			DOVE_269	9183.45	28059.2	1820.86	12209.1			DOVE_269	208762	80181.6	18332.2	91034.5	82049.4
		DOVE_270	2156.4	3975.9	4189.5	3.3			DOVE_270	12745.2	61857.9	4288.51	6715.59			DOVE_270	360688	159528	4426	114867	224695
		DOVE_271	507.8	917.4	909.2	0.6			DOVE_271	64838.9	24981.2	9402.75	18108.8			DOVE_271	104497	120034	6931.2	140305	91842.1
		DOVE_272	1156.3	2637.9	2237.7	1.2			DOVE_272	15302.7	30627.6	5392.06	9271.95			DOVE_272	209008	68893.1	7134.6	290781	102318
		DOVE_273	816.2	1700.9	1621.7	11			DOVE_273	38415.1	61479	16729.5	4758.12			DOVE_273	253636	135144	88071.8	166226	171234
		DOVE_274	5297.9	11241.8	10402.1	2.3			DOVE_274	18688.5	46426.5	3591.39	13897.8			DOVE_274	509390	211658	3639.4	195241	433695
		DOVE_275	653.5	1644.9	1141.2	3.4			DOVE_275	13408.9	28771.5	4441.9	5904.29			DOVE_275	193308	38711.3	24866.1	49748.1	100551
		DOVE_276	2275.8	4183.6	4969.4	11.8			DOVE_276	14110.9	16386.6	2351.25	7877.07			DOVE_276	12200.9	105682	5286.4	45321.5	34452.4
		DOVE_277	2281	5071.6	4462	1.6			DOVE_277	32293.6	22019.5	1952.47	9382.39			DOVE_277	248932	1.03199e+06	10321.7	266132	389457
		DOVE_278	5394.1	6560.1	12157.4	14.4			DOVE_278	7371.48	18128.5	835.164	6907.28			DOVE_278	123084	112901	2063.4	21265.1	94578.2
		DOVE_279	2248.6	5335.2	5106.9	2.7			DOVE_279	25230.7	16897.3	4189.83	34166.9			DOVE_279	245726	191757	16622.4	171538	86207.1
		DOVE_280	917	1919.2	1750.9	1			DOVE_280	47184.8	59330.5	3445.27	14689.9			DOVE_280	219657	476871	26875.3	149603	285103
		DOVE_281	3081.7	9050.9	5338.4	1.7			DOVE_281	5233.87	17726.6	3411.43	4700.81			DOVE_281	530590	136100	10415.3	148530	278443
		DOVE_282	4082.5	9260.6	8775.2	53.6			DOVE_282	52682.3	26385.2	3731.42	14348.2			DOVE_282	51830.2	23616.8	3891.4	52981	67032.7
		DOVE_283	1227.6	2748.8	2042.5	3.7			DOVE_283	55379.2	64151.9	5005.61	12235.7			DOVE_283	78047.3	23099.9	2875.8	13536.1	9589.9
		DOVE_284	565	994.1	1175.7	0.5			DOVE_284	15102.3	19701	759.583	7925.4			DOVE_284	206908	401982	4929.3	116945	157733
		DOVE_285	1409.5	2638.9	2428	1.8			DOVE_285	14961.4	81474.8	6643.18	14216.7			DOVE_285	108322	117095	19157.6	21585	27581.1
		DOVE_286	390	388.8	834.6	0.8			DOVE_286	15305.9	61923.3	1807.91	8907.11			DOVE_286	1.20325e+06	45259.9	10786.9	183814	93209.4
		DOVE_287	1744.3	3904.4	2933	1.4			DOVE_287	19909.9	114860	4072.53	16416.9			DOVE_287	70990.7	59373.8	8003.4	189715	160874
		DOVE_288	2232.3	3243.8	3861.6	2.4			DOVE_288	5748.64	25637.7	1027.92	9277.39			DOVE_288	466148	52673.9	5292.4	56166.5	76027.5
		DOVE_289	3075.2	4815.9	6048.1	4.1			DOVE_289	15436.7	74344.1	4948.38	35258.4			DOVE_289	201367	68686.6	6703.2	97948.2	96372.7
		DOVE_290	911	2360.1	1392.2	1.1			DOVE_290	23083	29303.1	3146.15	9772.14			DOVE_290	155991	58641.3	8018.2	171681	94901.6
		DOVE_291	2913.4	7521.9	5336.2	3.6			DOVE_291	6017.93	58488.8	1816.98	22498.8			DOVE_291	85968.1	79843	3779.1	171283	158901
		DOVE_292	1740.3	1662.3	4429	1.9			DOVE_292	13741	39147.9	3176.58	5130.08			DOVE_292	119626	270787	11758.5	218789	124908
		DOVE_293	1414.4	2376.8	2719.7	1.1			DOVE_293	16446.5	40846.6	3841.66	20422			DOVE_293	378733	122443	21217.1	171444	331622
		DOVE_294	1022.3	3587.1	820.8	1.1			DOVE_294	5796.5	45910.6	1517.91	4936.58			DOVE_294	130298	103910	7903.5	311293	156312
		DOVE_295	4012.4	7874.3	8815.4	4.3			DOVE_295	6130.49	26304	1740.65	8466.17			DOVE_295	232616	45584.9	1165.6	81380.5	109380
		DOVE_296	2927.2	7926	5054.6	2			DOVE_296	19012.5	32830.2	4791.64	13399.2			DOVE_296	118250	114565	7234.9	141595	65440.3
		DOVE_297	837.1	1549.4	1497.1	0.7			DOVE_297	19265.5	8510.9	1451.11	12095.2			DOVE_297	550570	141348	23608.9	123785	107347
		DOVE_298	3442.3	9954.8	4444.7	3.4			DOVE_298	40304.1	50628.4	2706.97	32856.1			DOVE_298	124361	31555.1	3775.8	105316	201230
		DOVE_299	1505.9	3126.1	2984.9	1.3			DOVE_299	14616.5	21554	1457.53	6717.71			DOVE_299	19037.4	105390	7557.9	123858	123490
		DOVE_300	1171.2	2353.6	1619.4	1.7			DOVE_300	96915.1	215773	3609.34	33719.7			DOVE_300	94946.9	40418.8	1537.9	140845	170093
		DOVE_301	2553.6	5434.3	5682.1	1.7			DOVE_301	16235.6	36168.4	4205.21	9306.21			DOVE_301	350187	110707	7260.1	140430	93034
		DOVE_302	883	2642.7	1625.8	1.3			DOVE_302	20515.8	25483	2977.7	5862.28			DOVE_302	282991	284158	9113.6	295739	212862
		DOVE_303	6994.4	24816.3	11076.6	24.8			DOVE_303	14873.7	48224.2	11616.2	19246.3			DOVE_303	2.62237e+06	88014.2	39752.1	132788	195125
		DOVE_304	6612	26739.1	11635	3.6			DOVE_304	33924.1	29295	5023.79	5873.31			DOVE_304	1.08253e+06	133010	29787.4	269401	610862
		DOVE_305	3302.4	6574	5693.2	1.7			DOVE_305	41905.3	37314.9	10816.3	29146.3			DOVE_305	426878	222132	15942	174122	246129
		DOVE_306	2166.1	4503.4	3547.3	3.9			DOVE_306	16268.6	95243.6	2858.68	13568.2			DOVE_306	318961	774467	22496.2	552795	406366
Spike -	SARS-CoV-2 Spike (Wuhan)			Soluble ectodomain with T4 trimerization domain; C-terminal Strep-Tag and His-Tag
NTD -	SARS-CoV-2 S1 NTD (Wuhan)			Q14-L303 of the SARS-CoV-2 Spike Sequence;C-terminal Strep-Tag and His-Tag
RBD -	SARS-CoV-2 S1 RBD (Wuhan)			R319-F541 of the SARS-CoV-2 Spike Sequence;C-terminal His-Tag
N -	SARS-CoV-2 Nucleocapsid (Wuhan)			Full length Nucleocapsid; C-terminal His-Tag
229E -	Human Coronavirus 229E Spike Protein			Soluble ectodomain with T4 trimerization domain;C-terminal Strep-Tag and His-Tag
OC43 -	Human Coronavirus OC43 Spike Protein			Soluble ectodomain with T4 trimerization domain;C-terminal Strep-Tag and His-Tag
NL63 -	Human Coronavirus NL63 Spike Protein			Soluble ectodomain with T4 trimerization domain;C-terminal Strep-Tag and His-Tag
HKU1 -	Human Coronavirus HKU1 Spike Protein			Soluble ectodomain with T4 trimerization domain;C-terminal Strep-Tag and His-Tag
Flu A/Michigan/(2014)/H1				Soluble ectodomain with T4 trimerization domain; C-terminal His-Tag
Flu A/Hong Kong/(2014)/H3				Soluble ectodomain with T4 trimerization domain; C-terminal His-Tag
Flu A/Shanghai/(2013)/H7				Soluble ectodomain with T4 trimerization domain; C-terminal His-Tag
Flu B/Phuket/(2013)/HA				Soluble ectodomain with T4 trimerization domain; C-terminal His-Tag
Flu B/Brisbane/(2008)/HA				Soluble ectodomain with T4 trimerization domain; C-terminal His-Tag

## Sheet: Fig. 2d BNT162b2 2 & 3
	Neutralising antibody titres (50%)
	Sample	Wuhan			Omicron
	DOVE_269	3734.8	3941.3	5455.3	50	50	50
	DOVE_270	2454.2	3821.9	3074.7	50	50	50
	DOVE_271	1100.3	2198.6	1980.8	50	50	50
	DOVE_272	2126.1	3376.2	1484.2	50	50	50
	DOVE_273	2404.9	2060.9	4348.7	50	50	50
	DOVE_274	12809	18247	20416	79.33	142.25	703.61
	DOVE_275	2230.9	1954.1	4583.2	50	50	50
	DOVE_277	6091.4	3796.2	5900.8	50	50	50
	DOVE_279	3572.3	3906.3	3499.9	59.931	55.691	50
	DOVE_280	2052.4	2206.8	1509.6	50	50	50
	DOVE_282	2051.5	2200.5	1510.3	50	50	50
	DOVE_283	3588.6	3104.8	4033.9	50	50	50
	DOVE_286	877.69	1303.1	1229.1	50	50	50
	DOVE_288	3957.9	5449.5	2665	50	50	50
	DOVE_291	9011.5	10825	11342	50	50	50
	DOVE_292	6547.9	9033.7	7353.6	50	1394.9	192.21
	DOVE_293	1861.9	3447.1	2999.7	50	50	50
	DOVE_295	30246	31089	26601	50	102.87	82.073

## Sheet: Fig. 2dBNT162b2 2 & mRNA-1273 3
	Neutralising antibody titres (50%)
	Sample	Wuhan			Omicron
	DOVE_276	7190.7	9106.3	12989	109.13	88.071	93.751
	DOVE_289	4868.7	5147.6	11849	50	50	50

## Sheet: Fig. 2e ChAdOx1 2 BNT162b2 3
	Neutralising antibody titres (50%)
	Sample	Wuhan			Omicron
	DOVE_278	24443	25668	27881	743.84	2159.5	1642.8
	DOVE_281	3574.9	3906.2	3495.9	59.82	55.802	50
	DOVE_284	877.27	1305.4	1231	50	50	50
	DOVE_285	3591.3	3104.5	4029.7	50	50	50
	DOVE_287	3114.3	7800.2	3800.7	50	50	50
	DOVE_290	1597.6	3167	2327.1	50	50	50
	DOVE_297	1428	1560.2	1171.2	108.61	73.247	103.38
	DOVE_301	7401.8	8433.3	7156	392.79	349.18	338.26
	DOVE_303	8006.9	1580.9	22317	435.39	564.92	488.68
	DOVE_304	23140	35070	28405	419.78	393.77	419.88
	DOVE_305	35998	35039	30677	255.69	221.1	289.89
	DOVE_307	596.77	846.17	94.106	104.19	50	50
	DOVE_308	1111.2	10816	24968	264.34	235.24	197.74

## Sheet: Fig. 2e ChAdOx1 2 mRNA-1273 3
	Neutralising antibody titres (50%)
	Sample	Wuhan			Omicron
	DOVE_294	15758	2137.7	2624.8	50	50	50
	DOVE_296	7278.5	3935	4439.5	699.39	868.24	583.96
	DOVE_298	2277.9	2484.3	2683.2	284.45	275.02	285.25
	DOVE_299	2956.6	1901.1	2881.7	225.78	181.28	136.57
	DOVE_300	1315.6	1666.7	2475.6	52.102	80.64	74.281
	DOVE_302	1291.8	2905.5	2278.2	252.49	302.49	263.14
	DOVE_306	6966.8	13896	28429	124.36	157.51	122.18
