# Supplementary material for: SARS-CoV-2 Omicron is an immune escape variant with an altered cell entry pathway
Source: Nat Microbiol. 2022 Jul 7;7(8):1161–79. doi: 10.1038/s41564-022-01143-7 (PMC9352574; doi:10.1038/s41564-022-01143-7)
Supplement: Source Data Fig. 3 — Statistical source data. [file 41564_2022_1143_MOESM5_ESM.xlsx]

## Sheet: Fig. 3a,b,c BA.1, BA.1.1 & BA.2
				WUHAN D614G			Omicron BA.1			Omicron BA.1.1			Omicron BA.2
		DOVE_269		1825.56	2741.64	2393.79	375.33	675.95	394	326.49	342.86	361.8	280.09	286.36	144.42
		DOVE_270		1385.11	1562.46	1544.89	123.501	142.312	119.08	667.668	1302.68	841.836	299.099	215.316	305.125
		DOVE_271		317.69	320.6	362.34	50	50	50	50	50	50	50	50	50
		DOVE_272		474.73	546.83	635.59	50	50	50	50	50	50	50	50	50
		DOVE_273		1043.64	949.09	1003	50	72.46	50	50	51.14	50	99.61	98.65	76.77
		DOVE_274		3276.16	5624.29	5437.61	1142.57	1343.54	980.98	1095.16	967.26	1002.83	954.52	828.27	815.76
		DOVE_275		376.83	363.01	429.63	50	50	1863.18	50	1942.29	50	50	50	50
		DOVE_276		3978.75	3306.17	3724.97	593.24	1259.8	887.68	972.11	1234.21	996.16	686.46	438.82	441.36
		DOVE_277		2803.7	4127.21	3243.28	615.43	407.62	579.63	397.96	618.11	539.04	396.84	323.11	292.81
		DOVE_278		11340.1	14463.8	12327.3	2550.47	2872.06	2507.11	1913.77	1599.66	2194.79	2922.34	7137.41	2936.68
		DOVE_279		1738.13	1843.22	2253.97	582.55	711.28	828.35	879.28	1181.08	944.14	890.03	370.26	442.31
		DOVE_280		528.35	498.18	638.83	116.78	211.3	111.93	224.07	159.1	254.33	98.53	95.54	78.49
		DOVE_281		3702.97	3991.31	5040.76	500.99	985.71	972.09	942.4	835.41	913.96	440.41	674.76	396.42
		DOVE_282		4752.32	6131.56	6902.14	858.59	906.31	887.79	651.02	792.49	733.45	604.29	429.34	443.74
		DOVE_283		1187.03	1233.97	1240	237.67	308.69	317.5	651.83	656.61	346.59	351.85	314.14	270.96
		DOVE_284		434.3	578.38	591.77	67.92	86.57	133.44	50	50	50	113.25	104.2	97.52
		DOVE_285		2656.65	2390.75	2896.06	134.172	131.565	123.059	249.354	734.092	323.281	263.766	223.95	344.201
		DOVE_286		350.25	378.19	448.95	50	50	50	50	50	50	50	50	50
		DOVE_287		1849.34	2446.91	2680.28	183.947	130.449	114.531	367.394	402.039	284.333	244.24	271.512	364.828
		DOVE_288		1288.5	1335.47	1874.08	50	208.524	152.058	346.47	238.869	322.844	321.296	236.211	306.043
		DOVE_289		1925.86	1725.09	2301.71	248.18	343.24	295.37	283.48	314.6	351.55	217	200.22	223.5
		DOVE_290		750.034	510.136	916.929	61.1793	98.8128	66.8507	1147.76	1321.27	887.732	274.069	315.99	271.405
		DOVE_291		2388.19	2316.49	2896.42	395.31	239.47	521.33	126.33	111.02	124	362.35	300.01	345.47
		DOVE_292		1565.59	1809.69	1733.81	149.761	230.941	257.125	553.593	526.774	419.709	334.124	310.763	349.617
		DOVE_293		1162.18	1162.99	1167.82	445.54	401.74	422.35	561.69	852.27	385.8	149.16	249.17	189.98
		DOVE_294		614.006	763.112	438.813	50	50	50	569.88	385.68	630.139	300.447	377.875	410.697
		DOVE_295		5331.4	4811.27	8136.05	852.12	546.53	564.58	368.71	513.32	526.65	569.77	407.5	385.11
		DOVE_296		1999.37	3424.64	3084.04	8196.89	12161.8	10661.5	1564.36	303.975	398.721	4555.09	3367.81	3912.93
		DOVE_297		3354.91	3918.89	2449.67	3849.41	4573.17	7296.99	6562.46	5849.77	10273.3	2317.01	2318.84	112.9
		DOVE_298		2283.1	2509.54	2630	254.989	362.779	355.045	114.898	116.415	86.7107	67.7422	79.2691	69.3675
		DOVE_299		1240.85	1241.44	1393.21	211.633	236.07	335.313	50	77.1495	50	527.043	411.428	332.154
		DOVE_300		632.817	775.061	825.903	327.244	285.993	315.705	167.32	78.9032	50	50	50	50
		DOVE_301		3987.47	3949.44	3615.09	751.582	700.797	549.212	255.852	257.58	253.579	319.983	412.961	409.863
		DOVE_302		690.108	824.27	635.576	266.882	291.175	318.617	128.809	158.783	130.061	50	60.0632	53.8818
		DOVE_303		5505.45	7013.92	7802.45	1073.55	1103.85	1288.73	885.07	953	1179.17	787.25	991.04	841.23
		DOVE_304		7154.87	7523.88	8420.73	1017.78	1105.12	851.16	1091.86	1043.58	1088.75	1167.89	1027.35	1200.84
		DOVE_305		2412.05	2556.22	2835.4	844.6	855.55	876.85	708.65	841.99	932.88	697.43	552.85	474.64
		DOVE_306		3246.15	3136.55	3042.38	429.112	426.504	519.459	137.989	184.14	154.644	87.4431	99.0804	97.9904
		DOVE_307		861.091	1263.03	1211.7	318.872	393.992	367.764	143.5	140.876	126.06	50	50	50
		DOVE_308		3827.68	7457.48	7361.11	340.681	316.498	382.682	134.488	172.087	145.241	238.199	172.016	249.271

## Sheet: Fig. 3d,e Ronapreve Sotrovimab
Ronapreve
		ug/ml	WUHAN D614G			BA.1			BA.1.1			BA.2			SARS-CoV-2
		4.6	60	60	40	1510	2870	60100	47200	43000	161000	104000	85600	89000	147000	317000	171000
		1.53333	50	110	60	1780	9920	96000	53800	95700	373000	206000	126000	117000	565000	348000	396000
		0.511111	40	20	130	187000	16400	145000	174000	241000	461000	192000	197000	176000	134000	63400	143000
		0.17037	70	60	130	217000	204000	179000	250000	267000	546000	115000	109000	134000	291000	349000	168000
		0.0567901	70	170	680	173000	186000	155000	385000	300000	657000	157000	897000	944000	496000	242000	256000
		0.01893	10200	24700	25200	291000	180000	194000	519000	435000	878000	130000	606000	417000	295000	54000	98700
		0.00631	147000	206000	191000	299000	221000	247000	597000	588000	867000	147000	449000	433000	179000	170000	339000
		0.0021033	437000	1620000	1630000	418000	285000	314000	836000	888000	1160000	165000	428000	500000	299000	169000	255000
Sotrovimab
		ug/ml	WUHAN D614G			BA.1			BA.1.1			BA.2			SARS-CoV-2
		82.5	102000	86300	46200	70	60	150	12900	9250	4480	127000	63400	65800	33000	89300	33700
		27.4997	124000	114000	116000	5040	270	2340	28800	26100	15100	73200	103000	125000	82300	45900	27900
		9.16666	127000	183000	256000	7060	1020	16200	45400	66500	15100	100000	150000	187000	37000	23800	28300
		3.05555	213000	284000	314000	23400	12400	14700	85700	84000	51000	106000	151000	206000	54600	46400	71500
		1.01852	351000	413000	570000	40400	43500	46200	205000	247000	173000	114000	90300	156000	78400	83000	21900
		0.339506	541000	583000	831000	78600	78800	108000	543000	508000	430000	870000	764000	744000	77500	20600	14000
		0.113169	897000	857000	880000	110000	75800	104000	767000	527000	560000	870000	887000	879000	59700	118000	33300
		0.0377223	2410000	2690000	2470000	285000	313000	428000	1220000	1350000	1200000	831000	759000	135000	681000	328000	132000

## Sheet: Fig. 3f. ELISPOT raw data
		Wuhan S1			Wuhan S2			Omicron S1			Omicron S2			DMSO				DMSO Average		Wuhan S1			Wuhan S2			Omicron S1			Omicron S2
	44	0	1	0	1	0	0	0	2	0	0	0	1	0	0	0		0	44	0	5	0	5	0	0	0	10	0	0	0	5		44	2	1
	47	19	35	30	31	26	44	22	25	30	22	17	14	7	6	14		9	47	95	175	150	155	130	220	110	125	150	110	85	70		47	0.916667	0.524752
	55	46	53	49	65	69	76	51	60	56	80	59	75	6	8	10		8	55	230	265	245	325	345	380	255	300	280	400	295	375		55	1.12838	1.01905
	59	21	33	32	31	54	54	29	32	29	31	40	35	10	8	3		7	59	105	165	160	155	270	270	145	160	145	155	200	175		59	1.04651	0.76259
	61	2	4	0	0	1	2	0	1	0	0	2	1	0	0	0		0	61	10	20	0	0	5	10	0	5	0	0	10	5		61	0.166667	1
	64	201	179	203	169	194	217	173	184	208	160	178	157	5	4	2		3.66667	64	1005	895	1015	845	970	1085	865	920	1040	800	890	785		64	0.969125	0.853448
	65	26	33	23	30	43	39	26	24	30	27	32	24	1	8	19		9.33333	65	130	165	115	150	215	195	130	120	150	135	160	120		65	0.97561	0.741071
	66	13	10	8	21	22	13	8	10	7	20	18	13	7	5	8		6.66667	66	65	50	40	105	110	65	40	50	35	100	90	65		66	0.806452	0.910714
	199	43	47	50	31	40	52	26	29	36	29	38	55	11	10	3		8	199	215	235	250	155	200	260	130	145	180	145	190	275		199	0.65	0.99187
	213	147	139	141	93	96	110	125	108	155	84	96	67	4	7	7		6	213	735	695	705	465	480	550	625	540	775	420	480	335		213	0.908665	0.826087
	225	14	25	19	7	9	3	10	13	11	4	5	8	4	1	2		2.33333	225	70	125	95	35	45	15	50	65	55	20	25	40		225	0.586207	0.894737
	227	573	556	677	121	129	140	502	441	496	137	129	124	8	19	8		11.6667	227	2865	2780	3385	605	645	700	2510	2205	2480	685	645	620		227	0.796788	1
	234	92	104	99	36	39	37	76	51	81	42	71	41	4	4	5		4.33333	234	460	520	495	180	195	185	380	255	405	210	355	205		234	0.705085	1.375
	237	10	9	8	5	3	8	9	7	5	1	3	11	5	6	2		4.33333	237	50	45	40	25	15	40	45	35	25	5	15	55		237	0.777778	0.9375
	238	36	26	29	44	34	50	29	27	22	27	32	27	17	18	17		17.3333	238	180	130	145	220	170	250	145	135	110	135	160	135		238	0.857143	0.671875
	242	42	60	60	52	42	85	44	33	40	44	50	37	6	11	9		8.66667	242	210	300	300	260	210	425	220	165	200	220	250	185		242	0.722222	0.731844
	285	41	45	47	37	34	26	35	43	37	24	28	29	5	9	13		9	285	205	225	235	185	170	130	175	215	185	120	140	145		285	0.864662	0.835052
	286	20	17	27	21	22	16	81	80	73	123	126	111	17	17	20		18	286	100	85	135	105	110	80	405	400	365	615	630	555		286	3.65625	6.10169
	287	17	15	15	11	16	12	15	15	12	25	10	10	15	10	13		12.6667	287	85	75	75	55	80	60	75	75	60	125	50	50		287	0.893617	1.15385
	288	25	26	33	15	20	21	102	106	94	141	163	154	5	10	12		9	288	125	130	165	75	100	105	510	530	470	705	815	770		288	3.59524	8.17857
	289	14	9	9	8	2	4	10	17	13	13	17	10	3	8	7		6	289	70	45	45	40	10	20	50	85	65	65	85	50		289	1.25	2.85714
	290	11	7	4	22	29	26	11	9	10	23	18	33	9	13	12		11.3333	290	55	35	20	110	145	130	55	45	50	115	90	165		290	1.36364	0.961039
	291	28	19	25	14	9	15	27	30	20	35	32	21	24	26	14		21.3333	291	140	95	125	70	45	75	135	150	100	175	160	105		291	1.06944	2.31579
	292	12	9	12	9	10	9	12	5	11	5	15	15	5	6	9		6.66667	292	60	45	60	45	50	45	60	25	55	25	75	75		292	0.848485	1.25
	301	53	72	47	15	19	18	80	82	75	22	18	19	1	1	2		1.33333	301	265	360	235	75	95	90	400	410	375	110	90	95		301	1.37791	1.13462
	302	23	24	38	17	18	26	42	42	34	18	21	20	7	6	10		7.66667	302	115	120	190	85	90	130	210	210	170	90	105	100		302	1.38824	0.967213
	303	16	26	15	10	7	9	18	27	21	16	14	11	5	1	0		2	303	80	130	75	50	35	45	90	135	105	80	70	55		303	1.15789	1.57692
	304	118	158	150	29	24	27	172	169	155	54	52	55	5	6	4		5	304	590	790	750	145	120	135	860	845	775	270	260	275		304	1.16432	2.0125
	305	4	3	7	5	6	8	4	4	3	9	8	10	2	4	5		3.66667	305	20	15	35	25	30	40	20	20	15	45	40	50		305	0.785714	1.42105
	306	46	45	44	35	31	29	45	40	38	16	24	26	16	10	11		12.3333	306	230	225	220	175	155	145	225	200	190	80	120	130		306	0.911111	0.694737
	307	22	21	35	25	26	21	80	89	71	55	48	52	8	10	10		9.33333	307	110	105	175	125	130	105	400	445	355	275	240	260		307	3.07692	2.15278
	308	48	47	44	32	21	40	108	124	110	64	65	59	0	3	4		2.33333	308	240	235	220	160	105	200	540	620	550	320	325	295		308	2.46043	2.02151
	1	35	37	37	65	78	68	36	28	32	60	80	54	2	2	2		2	1	175	185	185	325	390	340	180	140	160	300	400	270		1	0.880734	0.919431
	2	167	190	195	32	21	25	173	148	183	29	33	17	7	5	12		8	2	835	950	975	160	105	125	865	740	915	145	165	85		2	0.913043	1.01282
	5	44	35	25	38	33	41	30	34	32	28	38	33	10	17	24		17	5	220	175	125	190	165	205	150	170	160	140	190	165		5	0.923077	0.883929
	14	27	35	24	21	35	34	20	33	20	30	34	29	6	15	13		11.3333	14	135	175	120	105	175	170	100	165	100	150	170	145		14	0.848837	1.03333
	15	21	30	27	19	24	22	17	12	15	16	17	18	2	5	12		6.33333	15	105	150	135	95	120	110	85	60	75	80	85	90		15	0.564103	0.784615
	18	17	36	21	6	8	7	27	29	28	5	3	6	1	0	0		0.333333	18	85	180	105	30	40	35	135	145	140	25	15	30		18	1.13514	0.666667
	21	17	22	24	31	40	35	19	23	16	33	32	22	3	8	4		5	21	85	110	120	155	200	175	95	115	80	165	160	110		21	0.920635	0.820755
	24	33	29	23	14	19	20	13	13	14	12	16	9	1	1	3		1.66667	24	165	145	115	70	95	100	65	65	70	60	80	45		24	0.470588	0.698113
	25	111	125	143	138	138	144	63	71	70	134	115	110	4	9	8		7	25	555	625	715	690	690	720	315	355	350	670	575	550		25	0.538259	0.854762
	31	30	28	42	31	26	29	18	18	17	31	27	22	7	7	6		6.66667	31	150	140	210	155	130	145	90	90	85	155	135	110		31	0.53	0.930233
	32	18	17	11	18	10	16	8	12	8	13	11	11	4	2	5		3.66667	32	90	85	55	90	50	80	40	60	40	65	55	55		32	0.608696	0.795455
	33	50	53	61	57	36	48	72	94	83	50	35	38	5	12	11		9.33333	33	250	265	305	285	180	240	360	470	415	250	175	190		33	1.51829	0.87234
	34	11	32	33	39	19	34	21	19	19	31	18	23	6	6	9		7	34	55	160	165	195	95	170	105	95	95	155	90	115		34	0.776316	0.782609
	35	14	16	13	15	16	13	9	13	11	14	13	15	3	6	7		5.33333	35	70	80	65	75	80	65	45	65	55	70	65	75		35	0.767442	0.954545
	40	23	28	20	36	26	21	18	23	16	33	30	31	7	3	6		5.33333	40	115	140	100	180	130	105	90	115	80	165	150	155		40	0.802817	1.13253
	42	32	34	44	12	12	15	33	71	54	8	7	9	1	2	1		1.33333	42	160	170	220	60	60	75	165	355	270	40	35	45		42	1.43636	0.615385
	293	25	27	20	33	47	32	45	44	54	45	37	34	26	18	27		23.6667	293	125	135	100	165	235	160	225	220	270	225	185	170		293	1.98611	1.03571
	294	20	21	19	3	3	3	34	43	35	16	23	19	3	2	6		3.66667	294	100	105	95	15	15	15	170	215	175	80	115	95		294	1.86667	6.44444
	295	20	29	13	19	16	26	8	18	19	21	14	14	8	10	8		8.66667	295	100	145	65	95	80	130	40	90	95	105	70	70		295	0.725806	0.803279
	296	12	21	22	22	14	16	12	11	14	18	31	18	10	8	4		7.33333	296	60	105	110	110	70	80	60	55	70	90	155	90		296	0.672727	1.28846
	297	32	28	17	16	7	14	171	205	209	79	78	84	2	2	4		2.66667	297	160	140	85	80	35	70	855	1025	1045	395	390	420		297	7.5974	6.51351
	298	22	27	21	11	5	8	18	20	26	13	9	11	6	5	5		5.33333	298	110	135	105	55	25	40	90	100	130	65	45	55		298	0.914286	1.375
	299	96	124	127	18	11	6	133	121	112	87	89	88	9	16	12		12.3333	299	480	620	635	90	55	30	665	605	560	435	445	440		299	1.05476	7.54286
	300	34	24	19	24	18	26	13	13	20	20	17	12	13	3	10		8.66667	300	170	120	95	120	90	130	65	65	100	100	85	60		300	0.597403	0.720588
	186	104	141	140	144	110	119	111	109	108	104	112	102	7	13	17		12.3333	186	520	705	700	720	550	595	555	545	540	520	560	510		186	0.851948	0.852547
	192	41	64	46	90	73	78	48	38	45	69	88	73	5	7	3		5	192	205	320	230	450	365	390	240	190	225	345	440	365		192	0.86755	0.954357
	193	51	53	51	39	63	68	42	26	34	60	69	67	5	4	2		3.66667	193	255	265	255	195	315	340	210	130	170	300	345	335		193	0.658065	1.15294
	195	178	228	227	87	129	96	198	183	175	98	114	99	12	12	6		10	195	890	1140	1135	435	645	480	990	915	875	490	570	495		195	0.878357	0.996795
	207	37	39	42	208	228	196	42	48	28	219	202	234	2	1	2		1.66667	207	185	195	210	1040	1140	980	210	240	140	1095	1010	1170		207	1	1.03639
	210	174	212	237	137	163	153	219	219	211	174	182	156	16	15	13		14.6667	210	870	1060	1185	685	815	765	1095	1095	1055	870	910	780		210	1.04173	1.13024
	214	45	63	48	34	36	35	31	36	39	23	19	22	4	4	5		4.33333	214	225	315	240	170	180	175	155	180	195	115	95	110		214	0.679487	0.609524
	216	0	2	4	1	0	0	0	5	1	4	1	2	0	1	2		1	216	0	10	20	5	0	0	0	25	5	20	5	10		216	1	7
	222	34	55	30	37	35	24	23	30	38	31	24	33	3	11	4		6	222	170	275	150	185	175	120	115	150	190	155	120	165		222	0.764706	0.916667
	233	246	309	277	311	284	322	266	274	276	313	299	289	184	172	185		180.333	233	1230	1545	1385	1555	1420	1610	1330	1370	1380	1565	1495	1445		233	0.980769	0.982552
	235	63	56	63	48	71	59	61	61	57	50	39	51	7	8	5		6.66667	235	315	280	315	240	355	295	305	305	285	250	195	255		235	0.983516	0.786517
	241	161	171	169	194	114	137	101	112	64	100	114	120	6	6	8		6.66667	241	805	855	845	970	570	685	505	560	320	500	570	600		241	0.552894	0.750562
	245	17	19	22	25	33	28	10	9	10	25	27	23	7	1	5		4.33333	245	85	95	110	125	165	140	50	45	50	125	135	115		245	0.5	0.872093
	247	35	57	42	36	29	31	24	27	42	30	35	30	1	8	5		4.66667	247	175	285	210	180	145	155	120	135	210	150	175	150		247	0.69403	0.989583
	250	46	27	34	49	48	41	24	22	29	32	28	26	4	1	1		2	250	230	135	170	245	240	205	120	110	145	160	140	130		250	0.700935	0.623188
	277	7	5	4	7	7	1	0	4	2	9	12	6	3	1	5		3	277	35	25	20	35	35	5	0	20	10	45	60	30		277	0.375	1.8
	278	10	6	8	76	80	91	18	17	12	123	119	142	0	1	2		1	278	50	30	40	380	400	455	90	85	60	615	595	710		278	1.95833	1.55466
	279	10	8	7	16	9	7	14	10	6	22	20	27	0	2	4		2	279	50	40	35	80	45	35	70	50	30	110	100	135		279	1.2	2.15625
	280	14	24	16	18	17	16	21	17	4	14	11	24	12	6	3		7	280	70	120	80	90	85	80	105	85	20	70	55	120		280	0.777778	0.960784
	281	42	32	33	4	6	13	82	77	59	30	33	32	2	2	0		1.33333	281	210	160	165	20	30	65	410	385	295	150	165	160		281	2.03738	4.13043
	282	1	0	3	33	22	24	2	0	0	15	7	14	0	0	0		0	282	5	0	15	165	110	120	10	0	0	75	35	70		282	0.5	0.455696
	283	8	5	13	13	19	13	5	12	6	28	29	24	2	4	2		2.66667	283	40	25	65	65	95	65	25	60	30	140	145	120		283	0.884615	1.8
	284	2	14	11	11	18	8	13	20	23	32	50	36	7	3	3		4.33333	284	10	70	55	55	90	40	65	100	115	160	250	180		284	2.07407	3.18919
	269	14	5	12	19	22	35	12	13	6	20	22	25	1	2	3		2	269	70	25	60	95	110	175	60	65	30	100	110	125		269	1	0.881579
	270	18	7	11	12	11	9	9	13	8	4	6	8	4	4	2		3.33333	270	90	35	55	60	55	45	45	65	40	20	30	40		270	0.833333	0.5625
	271	6	11	5	6	8	12	9	8	4	9	9	9	3	2	4		3	271	30	55	25	30	40	60	45	40	20	45	45	45		271	0.954545	1.03846
	272	3	11	15	11	13	11	10	12	20	26	29	26	5	7	0		4	272	15	55	75	55	65	55	50	60	100	130	145	130		272	1.44828	2.31429
	273	11	14	11	28	20	21	10	18	10	32	28	24	7	2	0		3	273	55	70	55	140	100	105	50	90	50	160	140	120		273	1.05556	1.21739
	274	17	14	11	8	9	16	9	11	25	11	12	13	1	1	1		1	274	85	70	55	40	45	80	45	55	125	55	60	65		274	1.07143	1.09091
	275	3	4	7	5	6	4	3	7	7	14	13	19	3	0	0		1	275	15	20	35	25	30	20	15	35	35	70	65	95		275	1.21429	3.06667
	276	5	1	0	0	0	1	0	0	1	1	1	0	0	1	0		0.333333	276	25	5	0	0	0	5	0	0	5	5	5	0		276	0.166667	2
	174	55	62	66	56	47	45	49	48	55	43	34	41	16	20	22		19.3333	174	275	310	330	280	235	225	245	240	275	215	170	205		174	0.830601	0.797297
	176	16	19	16	17	9	10	9	11	15	8	14	10	5	4	8		5.66667	176	80	95	80	85	45	50	45	55	75	40	70	50		176	0.686275	0.888889
	178	15	12	9	11	15	10	6	17	17	18	20	21	6	1	2		3	178	75	60	45	55	75	50	30	85	85	90	100	105		178	1.11111	1.63889
	182	0	0	0	0	0	0	0	1	0	1	1	1	16	4	10		10	182	0	0	0	0	0	0	0	5	0	5	5	5		182	#DIV/0!	#DIV/0!
	183	0	3	3	5	2	5	3	0	1	1	4	3	5	6	6		5.66667	183	0	15	15	25	10	25	15	0	5	5	20	15		183	0.666667	0.666667
	189	9	10	2	16	25	17	12	16	10	19	17	23	4	3	3		3.33333	189	45	50	10	80	125	85	60	80	50	95	85	115		189	1.80952	1.01724
	190	18	11	15	33	26	24	12	14	14	29	27	36	3	1	3		2.33333	190	90	55	75	165	130	120	60	70	70	145	135	180		190	0.909091	1.10843
	194	41	55	58	72	73	54	25	30	26	60	55	47	10	13	9		10.6667	194	205	275	290	360	365	270	125	150	130	300	275	235		194	0.525974	0.81407
	146	35	47	55	43	50	47	41	31	25	39	55	47	3	7	10		6.66667	146	175	235	275	215	250	235	205	155	125	195	275	235		146	0.708029	1.00714
	151	24	25	28	15	6	7	21	31	24	18	11	6	7	2	7		5.33333	151	120	125	140	75	30	35	105	155	120	90	55	30		151	0.987013	1.25
	155	11	5	7	8	8	8	11	10	6	5	6	7	9	10	14		11	155	55	25	35	40	40	40	55	50	30	25	30	35		155	1.17391	0.75
	159	16	12	19	25	15	20	16	8	18	27	26	30	0	0	0		0	159	80	60	95	125	75	100	80	40	90	135	130	150		159	0.893617	1.38333
	160	25	35	21	32	31	32	22	18	10	20	25	32	1	2	2		1.66667	160	125	175	105	160	155	160	110	90	50	100	125	160		160	0.617284	0.810526
	161	12	6	12	8	6	2	11	20	8	6	4	4	5	6	9		6.66667	161	60	30	60	40	30	10	55	100	40	30	20	20		161	1.3	0.875
	172	25	23	27	13	7	14	28	17	26	5	14	8	4	5	13		7.33333	172	125	115	135	65	35	70	140	85	130	25	70	40		172	0.946667	0.794118
	173	43	24	22	27	23	29	22	24	20	30	22	18	5	5	2		4	173	215	120	110	135	115	145	110	120	100	150	110	90		173	0.741573	0.886076
	205	66	75	64	97	98	87	55	69	59	89	70	95	39	42	37		39.3333	205	330	375	320	485	490	435	275	345	295	445	350	475		205	0.892683	0.900709
	253	45	46	50	65	71	74	69	56	52	83	81	65	35	44	50		43	253	225	230	250	325	355	370	345	280	260	415	405	325		253	1.25532	1.09048
	254	90	104	116	90	98	114	116	105	115	102	103	109	70	61	55		62	254	450	520	580	450	490	570	580	525	575	510	515	545		254	1.08387	1.03974
	255	3	2	3	2	5	1	1	0	2	2	2	0	0	1	0		0.333333	255	15	10	15	10	25	5	5	0	10	10	10	0		255	0.375	0.5
	257	2	5	2	1	0	1	3	1	0	1	3	1	0	0	0		0	257	10	25	10	5	0	5	15	5	0	5	15	5		257	0.444444	2.5
	258	3	1	4	3	0	1	3	2	0	2	1	2	0	0	0		0	258	15	5	20	15	0	5	15	10	0	10	5	10		258	0.625	1.25
	259	0	1	0	0	0	0	0	0	0	1	2	0	0	1	1		0.666667	259	0	5	0	0	0	0	0	0	0	5	10	0		259	0	#DIV/0!
	260	50	35	39	41	48	37	21	17	27	35	37	35	1	2	1		1.33333	260	250	175	195	205	240	185	105	85	135	175	185	175		260	0.524194	0.849206
	261	62	49	56	42	49	34	24	59	33	50	31	36	2	5	2		3	261	310	245	280	210	245	170	120	295	165	250	155	180		261	0.694611	0.936

## Sheet: Fig.3f. ELISpot 
	Dose 2																																					Dose 3
	Wuhan																		Omicron																			Wuhan
	BNT162b2						ChAdOx1						mRNA-1273						BNT162b2						ChAdOx1						mRNA-1273							BNT162b2						ChAdOx1
	165	175	175	315	380	330	141.667	201.667	241.667	181.667	216.667	201.667	458.333	643.333	638.333	658.333	488.333	533.333	170	130	150	290	390	260	171.667	121.667	91.6667	161.667	241.667	201.667	493.333	483.333	478.333	458.333	498.333	448.333		60	15	50	85	100	165	45	25	35	375	395	450
	795	910	935	120	65	85	93.3333	98.3333	113.333	48.3333	3.33333	8.33333	180	295	205	425	340	365	825	700	875	105	125	45	78.3333	128.333	93.3333	63.3333	28.3333	3.33333	215	165	200	320	415	340		73.3333	18.3333	38.3333	43.3333	38.3333	28.3333	203.333	153.333	158.333	13.3333	23.3333	58.3333
	135	90	40	105	80	120	1	1	1	1	1	1	236.667	246.667	236.667	176.667	296.667	321.667	65	85	75	55	105	80	1	0	1	0	1	1	191.667	111.667	151.667	281.667	326.667	316.667		15	40	10	15	25	45	5	1	15	165	110	120
	78.3333	118.333	63.3333	48.3333	118.333	113.333	80	60	95	125	75	100	840	1090	1085	385	595	430	43.3333	108.333	43.3333	93.3333	113.333	88.3333	80	40	90	135	130	150	940	865	825	440	520	445		1	35	55	35	45	35	26.6667	11.6667	51.6667	51.6667	81.6667	51.6667
	73.3333	118.333	103.333	63.3333	88.3333	78.3333	116.667	166.667	96.6667	151.667	146.667	151.667	133.333	178.333	123.333	288.333	293.333	238.333	53.3333	28.3333	43.3333	48.3333	53.3333	58.3333	101.667	81.6667	41.6667	91.6667	116.667	151.667	78.3333	148.333	98.3333	248.333	153.333	278.333		40	55	40	125	85	90	21.6667	11.6667	11.6667	1	16.6667	1
	83.3333	178.333	103.333	28.3333	38.3333	33.3333	26.6667	1	26.6667	6.66667	1	1	176.667	186.667	201.667	1031.67	1131.67	971.667	133.333	143.333	138.333	23.3333	13.3333	28.3333	21.6667	66.6667	6.66667	1	1	1	201.667	231.667	131.667	1086.67	1001.67	1161.67		80	65	50	35	40	75	1	1	1	53.3333	88.3333	73.3333
	60	85	95	130	175	150	88.3333	78.3333	98.3333	28.3333	1	33.3333	796.667	986.667	1111.67	611.667	741.667	691.667	70	90	55	140	135	85	103.333	48.3333	93.3333	1	33.3333	3.33333	1021.67	1021.67	981.667	796.667	836.667	706.667		10	15	30	20	25	15	146.667	126.667	71.6667	66.6667	21.6667	56.6667
	156.667	136.667	106.667	61.6667	86.6667	91.6667	195	100	90	115	95	125	203.333	293.333	218.333	148.333	158.333	153.333	56.6667	56.6667	61.6667	51.6667	71.6667	36.6667	90	100	80	130	90	70	133.333	158.333	173.333	93.3333	73.3333	88.3333		23.3333	3.33333	1	1	1	1	258.333	353.333	228.333	68.3333	88.3333	83.3333
	520	590	680	655	655	685	178.333	213.333	233.333	183.333	138.333	128.333	0	5	15	0	0	0	280	320	315	635	540	515	148.333	143.333	178.333	118.333	73.3333	108.333	1	20	1	15	0	5		20	10	5	20	20	1	70	120	65	40	25	35
	116.667	106.667	176.667	121.667	96.6667	111.667	51.6667	66.6667	51.6667	56.6667	16.6667	21.6667	140	245	120	155	145	90	56.6667	56.6667	51.6667	121.667	101.667	76.6667	16.6667	26.6667	46.6667	11.6667	41.6667	21.6667	85	120	160	125	90	135		35	85	45	55	50	45	565	765	725	120	95	110
	71.6667	66.6667	36.6667	71.6667	31.6667	61.6667	60	45	30	40	60	35							21.6667	41.6667	21.6667	46.6667	36.6667	36.6667	15	70	70	75	85	90								5	1	15	165	110	120	1.66667	1	16.6667	6.66667	11.6667	21.6667
	203.333	218.333	258.333	238.333	133.333	193.333	1	1	1	1	1	1	281.667	246.667	281.667	206.667	321.667	261.667	313.333	423.333	368.333	203.333	128.333	143.333	1	1	1	1	1	1	271.667	271.667	251.667	216.667	161.667	221.667		26.6667	11.6667	51.6667	51.6667	81.6667	51.6667	63.3333	58.3333	128.333	78.3333	83.3333	58.3333
	20	125	130	160	60	135	1	1	1	1	1	1	771.667	821.667	811.667	936.667	536.667	651.667	70	60	60	120	55	80	1	1	1	1	1	1	471.667	526.667	286.667	466.667	536.667	566.667		80	85	120	30	55	60	228.333	223.333	208.333	148.333	93.3333	188.333
	43.3333	53.3333	38.3333	48.3333	53.3333	38.3333	28.3333	33.3333	1	63.3333	108.333	68.3333	63.3333	73.3333	88.3333	103.333	143.333	118.333	18.3333	38.3333	28.3333	43.3333	38.3333	48.3333	43.3333	63.3333	33.3333	78.3333	68.3333	98.3333	28.3333	23.3333	28.3333	103.333	113.333	93.3333		40	15	15	10	1	1
	88.3333	113.333	73.3333	153.333	103.333	78.3333	78.3333	43.3333	63.3333	153.333	118.333	108.333	151.667	261.667	186.667	156.667	121.667	131.667	63.3333	88.3333	53.3333	138.333	123.333	128.333	48.3333	58.3333	58.3333	133.333	123.333	168.333	96.6667	111.667	186.667	126.667	151.667	126.667		1	1	1	53.3333	88.3333	73.3333
	153.333	163.333	213.333	53.3333	53.3333	68.3333	151.667	221.667	236.667	306.667	311.667	216.667	220	125	160	235	230	195	158.333	348.333	263.333	33.3333	28.3333	38.3333	71.6667	96.6667	76.6667	246.667	221.667	181.667	110	100	135	150	130	120		33.3333	1	18.3333	1	1	1
	1	5	1	5	1	1	175	195	210	115	160	220	10	15	35	110	140	155	1	10	1	1	1	5	90	105	140	105	150	235	130	65	45	200	190	110		26.6667	11.6667	26.6667	11.6667	16.6667	11.6667	81.6667	86.6667	76.6667	1	1	1
	50	130	105	110	85	175	705	665	675	435	450	520							65	80	105	65	40	25	595	510	745	390	450	305														56.6667	101.667	21.6667	51.6667	36.6667	86.6667
	190	225	205	285	305	340	58.3333	113.333	83.3333	23.3333	33.3333	3.33333	13.3333	8.33333	13.3333	8.33333	23.3333	3.33333	215	260	240	360	255	335	38.3333	53.3333	43.3333	8.33333	13.3333	28.3333	3.33333	1	8.33333	8.33333	8.33333	1		6.66667	16.6667	1	46.6667	116.667	41.6667	23.3333	68.3333	73.3333	73.3333	33.3333	43.3333
	70	130	125	120	235	235	2806.67	2721.67	3326.67	546.667	586.667	641.667	10	25	10	5	1	5	110	125	110	120	165	140	2451.67	2146.67	2421.67	626.667	586.667	561.667	15	5	1	5	15	5		10	1	45	15	20	1	83.3333	108.333	78.3333	28.3333	1	13.3333
	10	20	1	1	5	10	438.333	498.333	473.333	158.333	173.333	163.333	15	5	20	15	1	5	0	5	1	1	10	5	358.333	233.333	383.333	188.333	333.333	183.333	15	10	1	10	5	10								418.333	558.333	573.333	28.3333	1	1
	986.667	876.667	996.667	826.667	951.667	1066.67	28.3333	23.3333	18.3333	3.33333	1	18.3333	1	1.66667	1	1	1	1	846.667	901.667	1021.67	781.667	871.667	766.667	23.3333	13.3333	3.33333	1	1	33.3333	1	0	1	1.66667	6.66667	1								126.667	76.6667	51.6667	76.6667	46.6667	86.6667
	83.3333	118.333	68.3333	103.333	168.333	148.333	93.3333	43.3333	58.3333	133.333	83.3333	163.333	243.333	168.333	188.333	198.333	233.333	178.333	83.3333	73.3333	103.333	88.3333	113.333	73.3333	58.3333	48.3333	23.3333	48.3333	73.3333	48.3333	98.3333	78.3333	128.333	168.333	178.333	168.333								76.6667	81.6667	151.667	46.6667	51.6667	91.6667
	31.6667	16.6667	6.66667	71.6667	76.6667	31.6667	166.667	256.667	256.667	216.667	166.667	381.667	295	230	265	195	230	155	6.66667	16.6667	1.66667	66.6667	56.6667	31.6667	176.667	121.667	156.667	176.667	206.667	141.667	105	280	150	235	140	165								168.333	163.333	158.333	113.333	93.3333	83.3333
	In order to plot on a logarithmic
[truncated: 12 more columns]
