# Supplementary material for: SARS-CoV-2 Omicron is an immune escape variant with an altered cell entry pathway
Source: Nat Microbiol. 2022 Jul 7;7(8):1161–79. doi: 10.1038/s41564-022-01143-7 (PMC9352574; doi:10.1038/s41564-022-01143-7)
Supplement: Source Data Fig. 5 — Statistical source data. [file 41564_2022_1143_MOESM6_ESM.xlsx]

## Sheet: 5c
	Hours post infection	D614G				Delta				Omicron
	0	210	309	299	312	292	311	364	338	98	189	227	248
	1	4	-36	-31	8	18	66	27	86	-16	9	-23	-18
	2	-56	-32	-5	-18	-34	-13	25	-15	38	-17	30	42
	3	50	16	13	-12	-84	-16	31	-11	-54	7	-33	-10
	4	2	36	67	30	-11	-2	-20	36	76	-33	8	-64
	5	110	13	23	8	-32	-56	24	74	30	-6	20	-1
	6	122	51	36	92	30	-63	21	-26	4	8	11	-40
	7	200	120	110	198	208	335	411	128	28	98	41	59
	8	214	213	157	150	766	973	918	538	46	74	95	86
	9	426	294	253	264	1714	2225	1886	1157	82	3	146	64
	10	732	700	533	478	3162	3994	3213	2651	170	130	188	95
	11	1004	1100	858	736	5303	6218	4954	4194	186	77	160	113
	12	1504	1584	1294	900	7760	8247	6933	5894	156	142	209	185
	13	1922	2060	1745	1308	10400	9869	8906	7480	296	152	279	190
	14	2820	2722	2267	1822	12786	11552	11197	9312	314	201	245	283
	15	3774	3518	2954	2578	14668	13093	13087	11241	350	234	312	229
	16	4760	4311	3756	3304	16282	14313	14174	12720	466	266	353	271
	17	5808	5218	4628	3952	17745	15442	15130	13917	478	342	332	308
	18	6656	6216	5811	4770	18785	16313	15763	15098	528	372	416	341
	19	7976	7163	7135	5754	19981	16841	16244	15790	564	462	516	391
	20	8690	8155	7882	6578	20681	17451	16661	16772	688	473	671	470

## Sheet: 5d
	Hours post infecton	D614G			Delta			Omicron
	0	188000			337000			360000
	4	1.66954		2.26068		4.30002		452.281
	18	21194.9	43720	82604	188554	78256.5	176862	188.565	193.765	5416.42
	28	78865.2	115796	158647	365581	159871	282783	90.7136		3744.22
	48	429716900	797323600	951154400	642402200	740681700	326056300	8.77761	19.6477	746301
	72	4026894000	3902327000	3014172000	1272786000	2226028000	2320576000	21.8225	7.70428	144598800

## Sheet: 5f
		Calu-3 Cells							HEK Cells							A549 ACE-2 TMPRSS2
		Wuhan	Alpha	Delta	Omicron	Pangolin CoV	No		Wuhan	Alpha	Delta	Omicron	Pangolin CoV	No		Wuhan	Alpha	Delta	Omicron	Pangolin CoV	No
		186000	110000	821000	162000	22200	90		54100	3330	534000	2730000	1430000	120		1790000	1440000	8480000	3900000	4390000	270
		211000	121000	730000	212000	30600	80		2710	18500	449000	2780000	1570000	60		1700000	1170000	7640000	3780000	4600000	740
		185000	145000	920000	201000	31500	90		85500	153000	432000	3150000	1650000	3140		1560000	1380000	7640000	4060000	4870000	120
		183000	154000	606000	188000	34200	110		28700	64000	440000	3000000	1760000	40		1890000	1430000	8090000	4520000	5260000	680
		157000	148000	902000	176000	25100	50		71800	205000	344000	2960000				1810000	1610000	6720000	3420000
		195000	159000	792000	170000	29800	80		46900	168000	431000	2950000				1580000	1450000	6410000	3470000
		166000	142000	959000	176000	24500	100		108000	127000	259000	3240000				1650000	1500000	6340000	3440000
		171000	162000	741000	221000	24300	110		53000	121000	407000	3420000				1830000	1670000	6510000	3810000

## Sheet: 5g
			Calu-3 Cells
			Wuhan			Alpha			Delta			Omicron			Pangolin
			Untreated	Camostat	E64d	Untreated	Camostat	E64d	Untreated	Camostat	E64d	Untreated	Camostat	E64d	Untreated	Camostat	E64d
			1.024	0.439	0.776	0.772	0.382	0.705	1.015	0.264	0.889	0.859	0.446	0.553	0.8	1.216	0.422
			1.163	0.373	0.979	0.848	0.259	0.828	0.903	0.302	0.81	1.125	0.449	0.656	1.103	0.721	0.448
			1.019	0.369	0.894	1.019	0.437	0.795	1.138	0.264	1.001	1.069	0.375	0.669	1.134	1.286	0.41
			1.008	0.326	0.939	1.082	0.291	0.96	0.749	0.302	0.768	1	0.547	0.574	1.232	1.566	0.285
			0.862			1.037			1.115			0.935			0.905
			1.07			1.117			0.979			0.905			1.072
			0.914			0.993			1.185			0.932			0.882
			0.939			1.132			0.916			1.175			0.873
			HEK Cells
			Wuhan			Alpha			Delta			Omicron			Pangolin
			Untreated	Camostat	E64d	Untreated	Camostat	E64d	Untreated	Camostat	E64d	Untreated	Camostat	E64d	Untreated	Camostat	E64d
			0.973	0.846	0.164	1.096	0.999	0.199	1.041	0.875	0.237	0.977	0.971	0.173	1.005	0.895	0.148
			0.905	1.01	0.186	0.821	0.901	0.205	1.025	0.888	0.225	0.974	0.856	0.168	0.955	0.945	0.133
			0.97	0.981	0.217	1.138	0.786	0.251	0.937	0.886	0.205	1.028	1.047	0.168	0.943	0.953	0.15
			0.999	0.957	0.196	0.931	0.888	0.31	1.006	0.943	0.217	0.962	0.955	0.181	1.016	1.011	0.119
			1.042			0.957			1.029			0.934			1.003
			1.049			1.185			0.925			1.042			1.072
			1.143			0.882			0.992			1.034			0.954
			0.921			0.99			1.047			1.049			1.052
			A549 ACE-2 TMPRSS2
			Wuhan			Alpha			Delta			Omicron			Pangolin
			Untreated	Camostat	E64d	Untreated	Camostat	E64d	Untreated	Camostat	E64d	Untreated	Camostat	E64d	Untreated	Camostat	E64d
			1.004	0.104	1.101	1.029	0.086	1.271	0.996	0.115	1.177	0.921	0.783	0.522	0.908	0.865	0.261
			0.943	0.102	1.007	0.878	0.107	0.939	0.928	0.106	1.044	0.979	0.833	0.438	0.995	0.874	0.214
			1.031	0.115	1.085	0.962	0.104	1.363	1.024	0.072	0.935	0.976	0.953	0.199	0.97	0.898	0.298
			1.04	0.112	0.907	1.067	0.086	1.048	1.051	0.087	1.032	1.124	0.915	0.214	1.088	0.929	0.266
			1.061			0.993									0.866
			0.93			0.995									0.96
			0.906			0.904									0.996
			1.085			1.172									1.217

## Sheet: 5h
			Delta									Omicron									Pangolin
		Camostat (µM)	33.3333	11.1111	3.7037	1.23457	0.411523	0.137174	0		Camostat (µM)	33.3333	11.1111	3.7037	1.23457	0.411523	0.137174	0		Camostat (µM)	33.3333	11.1111	3.7037	1.23457	0.411523	0.137174	0
			0.051	0.072	0.166	0.369	0.581	0.803	0.915			1.027	0.953	0.959	0.889	0.957	0.897	0.947			1.201	1.102	1.05	1.029	1.095	1.069	0.967
			0.054	0.087	0.181	0.343	0.548	0.831	0.974			0.962	0.915	0.89	0.955	0.915	0.942	0.946			1.176	1.065	1.046	1.053	1.031	0.951	1.069
									0.963									1.014									0.976
									1.019									1.051									1.04
									1.004									0.938									0.911
									1.043									1.077									1.032
									1.044									1.015									0.94
									1.038									1.011									1.065
			Delta									Omicron									Pangolin
		E64d (µM)	33.3333	11.1111	3.7037	1.23457	0.411523	0.137174	0		E64d (µM)	33.3333	11.1111	3.7037	1.23457	0.411523	0.137174	0		E64d (µM)	33.3333	11.1111	3.7037	1.23457	0.411523	0.137174	0
			1.179	0.935	0.946	0.913	0.906	0.918	0.921			0.229	0.199	0.205	0.257	0.362	0.475	0.901			0.037	0.034	0.067	0.146	0.319	0.591	1.012
			1.042	1.032	0.976	0.955	0.931	0.935	0.954			0.195	0.214	0.201	0.241	0.4	0.602	1.012			0.041	0.046	0.063	0.137	0.328	0.581	1.091
									1.027									0.965									0.868
									0.972									1.028									1.074
									1.034									1.025									0.974
									1.021									1.037									0.965
									0.988									0.978									1.006
									1.083									1.054									1.009

## Sheet: 5j
	Wuhan	Delta	Omicron BA1	Omicron BA2	Empty
	4360000	44100000	137000000	142000000	48000
	4120000	38300000	120000000	132000000	91400
	3410000	35800000	112000000	117000000	85800
	3390000	35900000	116000000	118000000	6510
	3720000	36800000	94500000	120000000	105000
	3440000	38200000	97200000	108000000	12500
	3220000	36500000	102000000	108000000	50400
	4100000	38100000	107000000	124000000	46600

## Sheet: 5k
		Mock						Delta						Omicron
		Experiment 1			Experiment 2			Experiment 1			Experiment 2			Experiment 1			Experiment 2
	Hours Post Infection	A	B	C	A	B	C	A	B	C	A	B	C	A	B	C	A	B	C
	0	0			0			65499.9			57000			117000			57700
	2	0	0	0	0	0	0	92800	102000	101000	98999.9		149000	191000	263000	272000	122000	104000	138000
	16	0	0	0	0	0	0	470000	796999	649999	59099.9		29900	2979998	2380000	3459999	4660001	2689998	2330001
	24	0	0	0	0	0	0	2069998	3880003	2950000	225000		258000	8019993	4419998	8209997	10899990	14600000	6240006
	48	0	0	0	0	0	0	1120000000	1430000000	1280000000	310000200		338000200	4110002000	2740003000	3260003000	3350001000	3609998000	3569998000
	72	0	0	0	0	0	0	6019993000	7159999000	7079996000	6529997000		7219997000	6210006000	5830006000	5189996000	4519995000	5510005000	5149997000
	96	0	0	0	0	0	0	770000500	658000200	927000600	1070001000		1380000000	391000200	420999900	485999700	413999700	420999900	248000200

## Sheet: 5m
	Time	Untreated			0.3µg/ml			0.1µg/ml			0.03µg/ml
	0	52	64	57	92	67	11	116	103	1	140	54	71
	0.5	-42	-49	-5	21	38	11	4	-17	-1	-48	8	-6
	1	39	85	60	732	699	419	223	166	177	95	180	177
	1.5	136	234	142	1864	1830	1263	588	638	586	146	349	408
	2	330	502	281	3095	3011	2274	1087	1282	963	221	587	700
	2.5	495	702	318	4337	4132	3064	1512	1885	1374	379	773	1005
	3	599	871	483	5322	4982	3830	1839	2421	1718	583	1113	1286
	3.5	709	1018	651	6169	5865	4507	2251	2960	2131	784	1375	1501
	4	822	1093	782	6875	6661	5097	2573	3537	2472	912	1601	1769
	4.5	940	1335	929	7515	7433	5633	2901	4019	2781	1071	1886	2036
	5	1035	1412	997	7891	8109	6205	3181	4497	3100	1327	2039	2215
	5.5	1119	1617	1059	8375	8658	6636	3579	4972	3431	1556	2282	2452
	6	1260	1833	1186	8857	8935	7126	3903	5425	3607	1881	2478	2677
	6.5	1435	1965	1341	9366	9287	7667	4341	5673	3968	2082	2773	2916
	7	1628	2052	1549	9907	9524	8141	4729	5937	4248	2197	2893	3155
	7.5	1752	2177	1664	10333	9869	8320	5063	6156	4412	2404	3224	3419
	8	1853	2315	1814	10617	10106	8461	5460	6500	4629	2553	3385	3791

## Sheet: 5n
	Delta		Delta +Trypsin		Omicron		Omicron + Trypsin
	A	B	A	B	A	B	A	B
	4.06954	3.76101	3.92076	5.40339	1	1	4.87864	4.1543
