# Supplementary material for: SARS-CoV-2 Omicron is an immune escape variant with an altered cell entry pathway
Source: Nat Microbiol. 2022 Jul 7;7(8):1161–79. doi: 10.1038/s41564-022-01143-7 (PMC9352574; doi:10.1038/s41564-022-01143-7)
Supplement: Source Data Fig. 6 — Statistical source data. [file 41564_2022_1143_MOESM7_ESM.xlsx]

## Sheet: 6b
					Omicron Domains			Wuhan Domains
		Wuhan	Omicron BA.1	Empty	NTD	RBD	S2	NTD	RBD	S2
		1080000	21200000	70	925000	63000	15200000	12500000	4430000	719000
		615000	18000000	60	652000	1040	11700000	11600000	5790000	419000
		274000	17000000	60	856000	950	11200000	11500000	4940000	1060000
		208000	15900000	47500	684000	30500	12100000	11900000	5400000	548000
		456000	17600000	83300	1230000	187000	11500000	12700000	4510000	287000
		554000	15600000	70	522000	97800	9620000	8520000	3410000	757000
		695000	14100000	39300	857000	700	8690000	7460000	3680000	257000
		407000	15400000	40	483000	43600	11100000	10500000	4560000	323000

## Sheet: 6c
		Wuhan			Omicron			Wuhan + Omi NTD			Wuhan + Omi RBD			Wuhan + Omi S2			Omicron + Wuh NTD			Omicron + Wuh RBD			Omicron + Wuh S2
		Untreated	Camostat	E64d	Untreated	Camostat	E64d	Untreated	Camostat	E64d	Untreated	Camostat	E64d	Untreated	Camostat	E64d	Untreated	Camostat	E64d	Untreated	Camostat	E64d	Untreated	Camostat	E64d
		1	0.046483	0.864394	1	0.170748	0.834558	1	0.067238	1.01371	1	0.018271	1.00867	1	0.335223	0.819433	1	0.123779	0.986247	1	0.347658	0.707207	1	0.110371	0.897821
		1	0.082792	1.01197	1	0.58209	0.576972	1	0.09428	0.998155	1	0.06949	1.08828	1	0.405221	0.63796	1	0.361814	0.812236	1	0.407903	0.522861	1	0.079332	0.987188
		1	0.104262	1.12938	1	0.73193	0.473392	1	0.099052	1.04401	1	0.088538	1.36047	1	0.678536	0.46991	1	0.494469	0.919248	1	0.618847	0.51955	1	0.088218	1.1853

## Sheet: 6e
		Full Length					Processed
	Wuhan	0.496077	0.842474	0.884314	0.479506	0.72505	0.503923	0.157526	0.115686	0.520494	0.27495
	Wuhan Omi RBD	0.965074	0.996601	0.998137	0.954931	0.905797	0.0349265	0.00339857	0.00186331	0.0450691	0.0942034
	Omicron	0.811885	0.984398	0.953164	0.77283	0.776775	0.188115	0.0156022	0.0468361	0.227169	0.223225
	Omicron Wuhan RBD	0.137855	0.300661	0.517756	0.286187	0.335066	0.862145	0.699339	0.482244	0.713813	0.664934

## Sheet: 6f
			Wuhan			Omicron			Wuhan + Omicron RBD			Omicron + Wuhan RBD
		6	74	166	84	-37	20	-15	1	-26	-44	7	-23	39
		7	315	472	360	4	-40	5	-32	31	-63	128	137	135
		8	643	978	932	9	20	58	6	101	-36	324	293	331
		9	1102	1542	1730	45	146	83	50	137	-30	660	619	504
		10	1715	2146	2740	193	305	220	75	195	38	1059	924	819
		11	2467	2939	3800	335	508	363	184	313	50	1519	1295	1282
		12	3507	3872	4946	475	761	510	224	362	105	2076	1805	1788
		13	4593	4853	5982	725	984	703	300	366	155	2584	2301	2227
		14	5648	5692	6954	946	1221	938	350	479	244	3181	2808	2748
		15	6579	6516	7726	1136	1582	1168	404	540	281	3729	3449	3229
		16	7671	6969	8894	1379	1832	1478	451	626	328	4351	3939	3788

## Sheet: 6g
	Wuhan	Wuhan + Omicron RBD	Omicron	Omicron + Wuhan RBD
	1	0.06	0.199	0.513
	1	0.109	0.049	0.248
	1	0.06	0.29	0.53
	1	0.02	0.01	0.12
