# Supplementary material for: SARS-CoV-2 Omicron is an immune escape variant with an altered cell entry pathway
Source: Nat Microbiol. 2022 Jul 7;7(8):1161–79. doi: 10.1038/s41564-022-01143-7 (PMC9352574; doi:10.1038/s41564-022-01143-7)
Supplement: Source Data Extended Data Fig. 1 — Statistical source data. [file 41564_2022_1143_MOESM8_ESM.xlsx]

## Sheet: Ext. data Fig. 1 MSD HCoVs
MSD COVID-19 Respiratory panel 2 kit - K15372U
	BNT162b2 Dose 2						ChAdOx1 Dose 2						mRNA-1273 Dose 2
		229E	OC43	NL63	HKU1			229E	OC43	NL63	HKU1			229E	OC43	NL63	HKU1
	DOVE_001	29351.1	8562.5	1365.6	1983.6		DOVE_146	11932.8	13768.4	2170	17132.6		DOVE_186	32289.5	36576	1194.3	18520.3
	DOVE_002	19249.8	132316	11008.4	53408.6		DOVE_147	23565.6	39991.5	1299.8	14403.5		DOVE_192	14223.9	79773.9	1548.6	21279
	DOVE_003	8579	52386.7	1355.7	20941.5		DOVE_148	70476.7	48007.7	3813.1	23488.2		DOVE_193	30542.5	76731.1	2987.8	13005.8
	DOVE_004	25308.1	146777	7549.6	33837.1		DOVE_150	40726.7	16902	2046.5	7039.9		DOVE_195	15253.1	25624.8	2747.4	12633.1
	DOVE_005	21441.6	179461	4577.4	52902.4		DOVE_158	21599.8	22952.2	828.2	5441.3		DOVE_198	3730	17844.5	1705.6	7219.9
	DOVE_011	17451.6	207234	3094.4	97826.4		DOVE_159	5730.4	30859.3	1577	10574.8		DOVE_205	6518.72	30086.2	2923.28	18640.3
	DOVE_012	12816.9	30442.4	2564.4	8558.9		DOVE_166	62299.6	40034.3	2074.4	4821.4		DOVE_207	19362.5	31779.8	838.4	15557.8
	DOVE_013	10822.6	131694	3063.9	54876		DOVE_167	11179.2	11004	700.8	4526.5		DOVE_210	9022.2	88637.2	7903.3	67376.6
	DOVE_014	9083.8	44893.1	2166.5	16996.2		DOVE_168	4227.7	84774.1	1560.5	5512.7		DOVE_214	10685.7	73337.8	1011	31000.9
	DOVE_015	64344.5	28493.6	8903.5	22651.5		DOVE_169	18540.1	41890.6	1782.3	3582.3		DOVE_216	18513.9	47168.5	2092.9	12414.8
	DOVE_016	11988	54856.8	3244.1	24928.7		DOVE_171	26215.5	4340	2407.9	10469.5		DOVE_222	11412.9	74908.9	1209.6	56503
	DOVE_017	11316.1	51488.8	3832.9	5765.9		DOVE_172	15544.1	41285.7	908.7	6676.5		DOVE_233	30572.1	25972	1629.3	6428.6
	DOVE_024	19155.9	9021.3	1548.2	2712.5		DOVE_173	14568.3	28640.4	3060.8	7980.2		DOVE_235	9155.1	33150.4	2253.2	21247.3
	DOVE_029	40915.2	118508	2955.9	15168.2		DOVE_174	6963.9	15927.6	474.6	6960.5		DOVE_239	25663	35227.1	2466.1	9573.8
	DOVE_031	9710.1	31567.9	1212	18465.5		DOVE_175	20339	20845.1	2630.4	4851.3		DOVE_240	12096	119413	4187.6	32255.3
	DOVE_038	52806.8	24263.8	2047.9	23863.1		DOVE_176	5874	20788.1	2457.5	24106		DOVE_241	55726.6	44031.3	2961.1	20713
	DOVE_039	3510.1	62732.9	1298.5	22952.1		DOVE_177	11183.6	13961.9	3030.7	7979.5		DOVE_244	67208.9	77013.7	2533.7	28424.6
	DOVE_040	25399.7	18210.8	1886.9	5856.3		DOVE_178	39720.7	18316.7	2139.3	10443.8		DOVE_245	23710.6	55450.5	5830.1	23428.6
	DOVE_042	74601.5	77354.2	11705.4	70991.1		DOVE_182	31807.9	75832.4	4503.8	32588.8		DOVE_246	16889.5	43120.8	6119.5	14094.3
	DOVE_043	3751.4	16111.9	1812.5	5458.7		DOVE_183	8526.3	9133	527.8	4627.8		DOVE_247	14229.9	33272.9	2561.3	11304.1
	DOVE_044	16219.9	21995.5	3008.9	5543.5		DOVE_199	23876	23838.4	3954.7	10528.6		DOVE_249	4422.7	17373.7	2077.1	5240.6
	DOVE_046	19129.6	35423.4	1732	15463.8		DOVE_204	4493.6	19400.1	1105	2510.2		DOVE_250	5424.2	133863	6537.4	54764.5
	DOVE_065	3370.6	157228	609.6	78202.2		DOVE_213	23007.9	59234.3	2534.4	14174.3		DOVE_251	1499.3	22535.2	959.1	4967.2
	DOVE_066	84470.5	50201	3170.6	15569.7		DOVE_234	13296.6	39547.2	6523	4567		DOVE_252	29867.5	26826.1	2712.66	37093.7
229E -	Human Coronavirus 229E Spike Protein			Soluble ectodomain with T4 trimerization domain;C-terminal Strep-Tag and His-Tag
OC43 -	Human Coronavirus OC43 Spike Protein			Soluble ectodomain with T4 trimerization domain;C-terminal Strep-Tag and His-Tag
NL63 -	Human Coronavirus NL63 Spike Protein			Soluble ectodomain with T4 trimerization domain;C-terminal Strep-Tag and His-Tag
HKU1 -	Human Coronavirus HKU1 Spike Protein			Soluble ectodomain with T4 trimerization domain;C-terminal Strep-Tag and His-Tag
