# Supplementary material for: SARS-CoV-2 Omicron is an immune escape variant with an altered cell entry pathway
Source: Nat Microbiol. 2022 Jul 7;7(8):1161–79. doi: 10.1038/s41564-022-01143-7 (PMC9352574; doi:10.1038/s41564-022-01143-7)
Supplement: Source Data Extended Data Fig. 2 — Statistical source data. [file 41564_2022_1143_MOESM9_ESM.xlsx]

## Sheet: Ext. data Fig. 2 MSD Influenza
MSD COVID-19 Respiratory panel 2 kit - K15372U
	BNT162b2 Dose 2									ChAdOx1 Dose 2									mRNA-1273
		Flu A/Michigan/(2015)/H1	Flu A/Hong Kong/(2014)/H3	Flu A/Shanghai/(2013)/H7	Flu B/Phuket/(2013)/HA	Flu B/Brisbane/(2008)/HA					Flu A/Michigan/(2015)/H1	Flu A/Hong Kong/(2014)/H3	Flu A/Shanghai/(2013)/H7	Flu B/Phuket/(2013)/HA	Flu B/Brisbane/(2008)/HA				Flu A/Michigan/(2015)/H1	Flu A/Hong Kong/(2014)/H3	Flu A/Shanghai/(2013)/H7	Flu B/Phuket/(2013)/HA	Flu B/Brisbane/(2008)/HA
	DOVE_001	75793.7	37159.1	3251.1	42650.9	34545.1				DOVE_146	14583.9	26911.8	4403.9	19266.1	54481.9			DOVE_186	40729.4	105770	27185	168226	89849.9
	DOVE_002	65602.3	31715.2	4922.6	39672.7	123069				DOVE_147	97753.1	51540.9	5507.4	68390.4	65304.4			DOVE_192	26838.5	15137.1	1197.1	46770.3	41221
	DOVE_003	13089.8	14893.4	2299.5	11589.6	28133.7				DOVE_148	21778.2	33903.7	2881	288484	57166.2			DOVE_193	105596	71948.2	17010.3	65594.7	70708.8
	DOVE_004	178138	213254	8669.8	653187	416551				DOVE_150	40101	85315.2	9222.7	52517	42242.4			DOVE_195	14865	17691.7	1446.6	5140.1	7951.1
	DOVE_005	53807.8	50500.5	5122.8	59093.5	114352				DOVE_158	80457.2	81263.9	1939.3	144431	273813			DOVE_198	94468.1	94411	1279.7	42204.2	114676
	DOVE_011	282958	138722	5406.1	391679	275224				DOVE_159	7586.5	21210.3	3750.8	14481.9	28190.2			DOVE_205	1812.9	1259.3	48.6	3328	3859
	DOVE_012	153662	42529.3	1477.5	95738.2	122392				DOVE_166	18487.2	21771.4	716.1	60986.1	56386.8			DOVE_207	19986.6	5924.3	716.8	116698	153232
	DOVE_013	32075.6	109244	14941.1	333455	141326				DOVE_167	9849.8	18551.8	4264.3	55773.8	65554.1			DOVE_210	6442.9	6012.5	1476.8	31149.8	41627.1
	DOVE_014	95720.8	60479.2	19865	150355	115082				DOVE_168	376568	33205.1	45003.5	119486	193325			DOVE_214	41221.9	4224.6	1086.5	7380.5	11767.3
	DOVE_015	67443.9	64576.3	4806.8	118017	78071.1				DOVE_169	99284	41734.2	8197.2	77985.1	35788.8			DOVE_216	4446.1	7523.8	2012.2	12675.8	50906.6
	DOVE_016	101335	23082.8	892.9	170445	82354.8				DOVE_171	115398	89346.7	3473.7	124605	101752			DOVE_222	638	34406	1967.5	10305.7	10872.7
	DOVE_017	213879	129957	2930.2	93606.2	174406				DOVE_172	6590	18118.3	3407	9238.6	13450.9			DOVE_233	8403.5	42839.3	5716.7	29045.4	24167.1
	DOVE_024	72421.7	38894.4	1176.3	76808.8	93185.8				DOVE_173	113122	87219.8	4665	101349	69373.4			DOVE_235	22109.7	9513.8	6947.5	34734.8	50414.2
	DOVE_029	16387.6	18024.9	237.8	40930.3	30861.1				DOVE_174	58554.9	303088	11898.4	541764	379188			DOVE_239	60299.5	51171.6	11217.5	199436	122135
	DOVE_031	77726.6	16257.8	7315.9	49331.6	42117.4				DOVE_175	30106.8	33369.6	3682.6	28549.8	46250.3			DOVE_240	39496.1	21318.4	2972.9	109282	53398.1
	DOVE_038	117984	47644.1	6658.1	89587.8	74179.9				DOVE_176	3779.5	10431.4	2904.1	30822.7	23811.9			DOVE_241	28346	42860.9	11839.5	77421.4	32763.1
	DOVE_039	150391	134592	3831.4	153400	70445.2				DOVE_177	144423	146371	7289.6	23495.6	27528.7			DOVE_244	80495.1	14461.6	2282.2	20356.3	41488.9
	DOVE_040	101996	24082.3	1218	65247.8	61300.5				DOVE_178	81931.2	35680.6	1715.1	27814.8	41272.4			DOVE_245	98494.9	31347.6	6674.2	21411.8	27061.4
	DOVE_042	229755	114162	10718.1	114719	161140				DOVE_182	31552.9	106922	4819.9	47255.8	80823			DOVE_246	20518.2	126198	18632.1	136714	138983
	DOVE_043	79161.2	16047.3	1631.6	10932.2	24418.7				DOVE_183	72004.2	46594.1	1856.4	27860.4	34999.6			DOVE_247	39580.6	16029.3	7860.3	61368.4	47677.6
	DOVE_044	144448	97427.3	9620.4	210325	144449				DOVE_199	94757.3	20774.6	16636	20818.2	13202.9			DOVE_249	89756	85482.9	2431	82107.6	121967
	DOVE_046	315115	273369	2107.4	241113	130024				DOVE_204	40597.8	41273.3	4249.8	150555	59461.8			DOVE_250	29449	3497.1	318	39887.2	27329.3
	DOVE_065	41262	48295.8	1548.8	24194.1	34669.1				DOVE_213	70138.6	54881.4	10551.9	231025	211018			DOVE_251	1.01175e+06	172786	125932	293921	51482.9
	DOVE_066	80198.8	311551	5205.8	413700	334410				DOVE_234	114425	98511	43702	70005.7	89400.9			DOVE_252	49486.5	19641	1291.2	22601.9	26957.8
Flu A/Michigan/(2014)/H1			Soluble ectodomain with T4 trimerization domain; C-terminal His-Tag
Flu A/Hong Kong/(2014)/H3			Soluble ectodomain with T4 trimerization domain; C-terminal His-Tag
Flu A/Shanghai/(2013)/H7			Soluble ectodomain with T4 trimerization domain; C-terminal His-Tag
Flu B/Phuket/(2013)/HA			Soluble ectodomain with T4 trimerization domain; C-terminal His-Tag
Flu B/Brisbane/(2008)/HA			Soluble ectodomain with T4 trimerization domain; C-terminal His-Tag
