# Supplementary material for: SARS-CoV-2 Omicron is an immune escape variant with an altered cell entry pathway
Source: Nat Microbiol. 2022 Jul 7;7(8):1161–79. doi: 10.1038/s41564-022-01143-7 (PMC9352574; doi:10.1038/s41564-022-01143-7)
Supplement: Source Data Extended Data Fig. 3 — Statistical source data. [file 41564_2022_1143_MOESM10_ESM.xlsx]

## Sheet: Ext. data Fig. 3 MSD HCoVs
MSD COVID-19 Respiratory panel 2 kit - K15372U
		229E	OC43	NL63	HKU1
	DOVE_269	9183.45	28059.2	1820.86	12209.1
	DOVE_270	12745.2	61857.9	4288.51	6715.59
	DOVE_271	64838.9	24981.2	9402.75	18108.8
	DOVE_272	15302.7	30627.6	5392.06	9271.95
	DOVE_273	38415.1	61479	16729.5	4758.12
	DOVE_274	18688.5	46426.5	3591.39	13897.8
	DOVE_275	13408.9	28771.5	4441.9	5904.29
	DOVE_276	14110.9	16386.6	2351.25	7877.07
	DOVE_277	32293.6	22019.5	1952.47	9382.39
	DOVE_278	7371.48	18128.5	835.164	6907.28
	DOVE_279	25230.7	16897.3	4189.83	34166.9
	DOVE_280	47184.8	59330.5	3445.27	14689.9
	DOVE_281	5233.87	17726.6	3411.43	4700.81
	DOVE_282	52682.3	26385.2	3731.42	14348.2
	DOVE_283	55379.2	64151.9	5005.61	12235.7
	DOVE_284	15102.3	19701	759.583	7925.4
	DOVE_285	14961.4	81474.8	6643.18	14216.7
	DOVE_286	15305.9	61923.3	1807.91	8907.11
	DOVE_287	19909.9	114860	4072.53	16416.9
	DOVE_288	5748.64	25637.7	1027.92	9277.39
	DOVE_289	15436.7	74344.1	4948.38	35258.4
	DOVE_290	23083	29303.1	3146.15	9772.14
	DOVE_291	6017.93	58488.8	1816.98	22498.8
	DOVE_292	13741	39147.9	3176.58	5130.08
	DOVE_293	16446.5	40846.6	3841.66	20422
	DOVE_294	5796.5	45910.6	1517.91	4936.58
	DOVE_295	6130.49	26304	1740.65	8466.17
	DOVE_296	19012.5	32830.2	4791.64	13399.2
	DOVE_297	19265.5	8510.9	1451.11	12095.2
	DOVE_298	40304.1	50628.4	2706.97	32856.1
	DOVE_299	14616.5	21554	1457.53	6717.71
	DOVE_300	96915.1	215773	3609.34	33719.7
	DOVE_301	16235.6	36168.4	4205.21	9306.21
	DOVE_302	20515.8	25483	2977.7	5862.28
	DOVE_303	14873.7	48224.2	11616.2	19246.3
	DOVE_304	33924.1	29295	5023.79	5873.31
	DOVE_305	41905.3	37314.9	10816.3	29146.3
	DOVE_306	16268.6	95243.6	2858.68	13568.2
Spike -	SARS-CoV-2 Spike (Wuhan)			Soluble ectodomain with T4 trimerization domain; C-terminal Strep-Tag and His-Tag
NTD -	SARS-CoV-2 S1 NTD (Wuhan)			Q14-L303 of the SARS-CoV-2 Spike Sequence;C-terminal Strep-Tag and His-Tag
RBD -	SARS-CoV-2 S1 RBD (Wuhan)			R319-F541 of the SARS-CoV-2 Spike Sequence;C-terminal His-Tag
N -	SARS-CoV-2 Nucleocapsid (Wuhan)			Full length Nucleocapsid; C-terminal His-Tag
229E -	Human Coronavirus 229E Spike Protein			Soluble ectodomain with T4 trimerization domain;C-terminal Strep-Tag and His-Tag
OC43 -	Human Coronavirus OC43 Spike Protein			Soluble ectodomain with T4 trimerization domain;C-terminal Strep-Tag and His-Tag
NL63 -	Human Coronavirus NL63 Spike Protein			Soluble ectodomain with T4 trimerization domain;C-terminal Strep-Tag and His-Tag
HKU1 -	Human Coronavirus HKU1 Spike Protein			Soluble ectodomain with T4 trimerization domain;C-terminal Strep-Tag and His-Tag
Flu A/Michigan/(2014)/H1				Soluble ectodomain with T4 trimerization domain; C-terminal His-Tag
Flu A/Hong Kong/(2014)/H3				Soluble ectodomain with T4 trimerization domain; C-terminal His-Tag
Flu A/Shanghai/(2013)/H7				Soluble ectodomain with T4 trimerization domain; C-terminal His-Tag
Flu B/Phuket/(2013)/HA				Soluble ectodomain with T4 trimerization domain; C-terminal His-Tag
Flu B/Brisbane/(2008)/HA				Soluble ectodomain with T4 trimerization domain; C-terminal His-Tag
