# Supplementary material for: SARS-CoV-2 Omicron is an immune escape variant with an altered cell entry pathway
Source: Nat Microbiol. 2022 Jul 7;7(8):1161–79. doi: 10.1038/s41564-022-01143-7 (PMC9352574; doi:10.1038/s41564-022-01143-7)
Supplement: Source Data Extended Data Fig. 4 — Statistical source data. [file 41564_2022_1143_MOESM11_ESM.xlsx]

## Sheet: Ext. data Fig. 4 MSD Boost
MSD COVID-19 Respiratory panel 2 kit - K15372U
				Flu A/Michigan/(2015)/H1	Flu A/Hong Kong/(2014)/H3	Flu A/Shanghai/(2013)/H7	Flu B/Phuket/(2013)/HA	Flu B/Brisbane/(2008)/HA
			DOVE_269	208762	80181.6	18332.2	91034.5	82049.4
			DOVE_270	360688	159528	4426	114867	224695
			DOVE_271	104497	120034	6931.2	140305	91842.1
			DOVE_272	209008	68893.1	7134.6	290781	102318
			DOVE_273	253636	135144	88071.8	166226	171234
			DOVE_274	509390	211658	3639.4	195241	433695
			DOVE_275	193308	38711.3	24866.1	49748.1	100551
			DOVE_276	12200.9	105682	5286.4	45321.5	34452.4
			DOVE_277	248932	1.03199e+06	10321.7	266132	389457
			DOVE_278	123084	112901	2063.4	21265.1	94578.2
			DOVE_279	245726	191757	16622.4	171538	86207.1
			DOVE_280	219657	476871	26875.3	149603	285103
			DOVE_281	530590	136100	10415.3	148530	278443
			DOVE_282	51830.2	23616.8	3891.4	52981	67032.7
			DOVE_283	78047.3	23099.9	2875.8	13536.1	9589.9
			DOVE_284	206908	401982	4929.3	116945	157733
			DOVE_285	108322	117095	19157.6	21585	27581.1
			DOVE_286	1.20325e+06	45259.9	10786.9	183814	93209.4
			DOVE_287	70990.7	59373.8	8003.4	189715	160874
			DOVE_288	466148	52673.9	5292.4	56166.5	76027.5
			DOVE_289	201367	68686.6	6703.2	97948.2	96372.7
			DOVE_290	155991	58641.3	8018.2	171681	94901.6
			DOVE_291	85968.1	79843	3779.1	171283	158901
			DOVE_292	119626	270787	11758.5	218789	124908
			DOVE_293	378733	122443	21217.1	171444	331622
			DOVE_294	130298	103910	7903.5	311293	156312
			DOVE_295	232616	45584.9	1165.6	81380.5	109380
			DOVE_296	118250	114565	7234.9	141595	65440.3
			DOVE_297	550570	141348	23608.9	123785	107347
			DOVE_298	124361	31555.1	3775.8	105316	201230
			DOVE_299	19037.4	105390	7557.9	123858	123490
			DOVE_300	94946.9	40418.8	1537.9	140845	170093
			DOVE_301	350187	110707	7260.1	140430	93034
			DOVE_302	282991	284158	9113.6	295739	212862
			DOVE_303	2.62237e+06	88014.2	39752.1	132788	195125
			DOVE_304	1.08253e+06	133010	29787.4	269401	610862
			DOVE_305	426878	222132	15942	174122	246129
			DOVE_306	318961	774467	22496.2	552795	406366
Spike -	SARS-CoV-2 Spike (Wuhan)			Soluble ectodomain with T4 trimerization domain; C-terminal Strep-Tag and His-Tag
NTD -	SARS-CoV-2 S1 NTD (Wuhan)			Q14-L303 of the SARS-CoV-2 Spike Sequence;C-terminal Strep-Tag and His-Tag
RBD -	SARS-CoV-2 S1 RBD (Wuhan)			R319-F541 of the SARS-CoV-2 Spike Sequence;C-terminal His-Tag
N -	SARS-CoV-2 Nucleocapsid (Wuhan)			Full length Nucleocapsid; C-terminal His-Tag
229E -	Human Coronavirus 229E Spike Protein			Soluble ectodomain with T4 trimerization domain;C-terminal Strep-Tag and His-Tag
OC43 -	Human Coronavirus OC43 Spike Protein			Soluble ectodomain with T4 trimerization domain;C-terminal Strep-Tag and His-Tag
NL63 -	Human Coronavirus NL63 Spike Protein			Soluble ectodomain with T4 trimerization domain;C-terminal Strep-Tag and His-Tag
HKU1 -	Human Coronavirus HKU1 Spike Protein			Soluble ectodomain with T4 trimerization domain;C-terminal Strep-Tag and His-Tag
Flu A/Michigan/(2014)/H1				Soluble ectodomain with T4 trimerization domain; C-terminal His-Tag
Flu A/Hong Kong/(2014)/H3				Soluble ectodomain with T4 trimerization domain; C-terminal His-Tag
Flu A/Shanghai/(2013)/H7				Soluble ectodomain with T4 trimerization domain; C-terminal His-Tag
Flu B/Phuket/(2013)/HA				Soluble ectodomain with T4 trimerization domain; C-terminal His-Tag
Flu B/Brisbane/(2008)/HA				Soluble ectodomain with T4 trimerization domain; C-terminal His-Tag
