# Supplementary material for: SARS-CoV-2 Omicron is an immune escape variant with an altered cell entry pathway
Source: Nat Microbiol. 2022 Jul 7;7(8):1161–79. doi: 10.1038/s41564-022-01143-7 (PMC9352574; doi:10.1038/s41564-022-01143-7)
Supplement: Source Data Extended Data Fig. 7 — Statistical source data. [file 41564_2022_1143_MOESM12_ESM.xlsx]

## Sheet: ED7
		Hours post infection	Wuhan + Omicron Spike			Omicron Clinical Isolate			Wuhan + Delta Spike			Delta Clinical Isolate
		6	-25	-46	-50	-142	-103	-115	-209	-284	-276	-159	-69	-238
		7	19	38	-54	-138	-146	-217	-189	-129	-36	9	39	14
		8	23	32	-9	-124	-263	-209	506	391	375	469	371	194
		9	53	17	15	-153	-157	-180	1235	1042	1011	943	689	526
		10	51	35	23	-126	-186	-176	1952	1947	1686	1470	1281	1068
		11	69	14	-10	-111	-201	-175	2912	2875	2476	2089	1864	1696
		12	123	69	19	-176	-200	-214	3814	3837	3329	2751	2568	2746
		13	143	98	53	-143	-245	-184	4951	4813	4259	3470	3484	3760
		14	148	84	61	-116	-72	-137	5910	5628	5132	4216	4373	4650
		15	214	109	97	-118	-128	-120	6705	6407	6231	5132	5005	5274
		16	234	85	151	-110	-73	-128	7530	7229	6854	6146	5908	6206
		17	175	148	140	34	-172	-160	8362	8013	8392	7247	6719	7004
		18	258	212	232	37	-63	-47	8867	9239	8459	7867	7346	7850
