# Supplementary material for: SARS-CoV-2 Omicron is an immune escape variant with an altered cell entry pathway
Source: Nat Microbiol. 2022 Jul 7;7(8):1161–79. doi: 10.1038/s41564-022-01143-7 (PMC9352574; doi:10.1038/s41564-022-01143-7)
Supplement: Source Data Extended Data Fig. 8 — Statistical source data. [file 41564_2022_1143_MOESM13_ESM.xlsx]

## Sheet: ED8
	Delta			Omicron
	Untreated	Camostat	E64d	Untreated	Camostat	E64d
	0.504359	0.300892	0.0817866	0.814882	0.556918	0.0531768
	0.954533	0.246582	0.207935	1.24852	0.190199	0.0471709
	1.54111	0.341135	0.215758	0.936599	0.177268	0.067032
	1.05822	0.552473	0.259129	0.523444	0.19658	0.0793612
	0.980177	0.535383	0.289653	1.78476	0.285905	0.0771355
	0.961602	0.33945	0.390977	0.691799	0.176023	0.134952
