# Supplementary material for: SARS-CoV-2 Omicron is an immune escape variant with an altered cell entry pathway
Source: Nat Microbiol. 2022 Jul 7;7(8):1161–79. doi: 10.1038/s41564-022-01143-7 (PMC9352574; doi:10.1038/s41564-022-01143-7)
Supplement: Source Data Extended Data Fig. 9 — Statistical source data. [file 41564_2022_1143_MOESM14_ESM.xlsx]

## Sheet: ED 9A
		Wuhan			Delta			Omicron BA.1			Omicron BA.2			Pangolin
		Untreated	Camostat	E64d	Untreated	Camostat	E64d	Untreated	Camostat	E64d	Untreated	Camostat	E64d	Untreated	Camostat	E64d
		1	0.046483	0.864394	1	0.043264	0.923567	1	0.170748	0.834558	1	0.211605	0.856867	1	0.651515	0.101212
		1	0.082792	1.01197	1	0.070357	0.990775	1	0.58209	0.576972	1	0.497188	0.591676	1	0.794393	0.120694
		1	0.104262	1.12938	1	0.104496	1.11871	1	0.73193	0.473392	1	0.666859	0.601617	1	0.967949	0.163233

## Sheet: ED 9B
	Hours post infection	Wuhan			Delta			BA.1			BA.2
	6	96	232	225	620	636	159	-109	-154	-103	-137	-65	-69
	7	700	822	775	1349	1800	1024	-159	-147	-75	-108	-35	52
	8	1947	1945	1705	2766	3526	2063	43	-73	-155	-13	61	210
	9	3725	3522	3033	5310	5746	4289	181	-21	-74	75	294	497
	10	6222	6086	4863	8357	8966	6885	321	71	-91	293	444	729
	11	10122	9028	7546	11580	12488	9931	628	208	46	518	726	1248
	12	14071	12548	10952	15649	15840	13072	921	214	213	837	1027	1583
	13	18275	16288	14818	19885	18212	16921	1160	330	313	1006	1376	1974
	14	22277	20139	18635	24170	19348	20467	1482	544	550	1211	1654	2445
	15	26258	24182	22704	28660	18814	24123	1812	835	804	1496	2012	2993
	16	30062	27262	26263	32678	18460	27081	2057	1036	1022	1805	2328	3492
