# Supplementary material for: SARS-CoV-2 Omicron is an immune escape variant with an altered cell entry pathway
Source: Nat Microbiol. 2022 Jul 7;7(8):1161–79. doi: 10.1038/s41564-022-01143-7 (PMC9352574; doi:10.1038/s41564-022-01143-7)
Supplement: Source Data Extended Data Fig. 10 — Statistical source data. [file 41564_2022_1143_MOESM15_ESM.xlsx]

## Sheet: ED 10A
			VAT	BHK-hAce2
		1	1	14.2
		203	26.5	59.7
		204	496.9	19064.6
		205	375.8	197902
		206	16.01	28.1

## Sheet: ED 10B
		BHK-hAce2	Calu3	Caco2
	204_P1	1370000	195000000
	205_P1	490000	879000000
	205_P2		731000000	443000000
